# Supplementary material for: Identification and characterization of EBV genomes in spontaneously immortalized human peripheral blood B lymphocytes by NGS technology
Source: BMC Genomics. 2013 Nov 19;14:804. doi: 10.1186/1471-2164-14-804 (PMC3882885; doi:10.1186/1471-2164-14-804)
Supplement: Additional file 1: Table S1 — Variants identified in K4413-Mi EBV in comparison with WT-EBV. [file 1471-2164-14-804-S1.xls]

## Sheet: K4123-MiEBV (333 Variants)-1
Reference Position	Type	Length	Reference	Allele	Linkage	Zygosity	Count	Coverage	Frequency	Forward/reverse balance	Average quality	Overlapping annotations	Coding region change	Amino acid change
253	SNV	1	G	T		Homozygous	24	24	100	0.473684	35.7105	Gene: LMP-2A, Gene: LMP-2B, CDS: LMP-2A, CDS: LMP-2B, mRNA: LMP-2A, mRNA: LMP-2B	YP_401631.1:c.[552G>T]; YP_401632.1:c.[195G>T]	YP_401631.1:p.[Ala66Ser]
479	SNV	1	A	G		Homozygous	20	20	100	0.481481	36.5185	Gene: LMP-2A, Gene: LMP-2B	YP_401631.1:c.[670+21A>G]; YP_401632.1:c.[313+21A>G]
835	SNV	1	T	C		Homozygous	25	25	100	0.473684	37.9737	Gene: LMP-2A, Gene: LMP-2B	YP_401631.1:c.[920-36T>C]; YP_401632.1:c.[563-36T>C]
1302	SNV	1	G	T		Homozygous	22	22	100	0.470588	37.4118	Gene: LMP-2A, Gene: LMP-2B, CDS: LMP-2A, CDS: LMP-2B, mRNA: LMP-2A, mRNA: LMP-2B	YP_401631.1:c.[1194G>T]; YP_401632.1:c.[837G>T]	YP_401631.1:p.[Asp280Tyr]
1438	SNV	1	T	A		Homozygous	24	24	100	0.486486	37.5405	Gene: LMP-2A, Gene: LMP-2B, CDS: LMP-2A, CDS: LMP-2B, mRNA: LMP-2A, mRNA: LMP-2B	YP_401631.1:c.[1330T>A]; YP_401632.1:c.[973T>A]	YP_401631.1:p.[Val325Asp]; YP_401632.1:p.[Ser325Thr]
1741	SNV	1	A	G		Homozygous	31	31	100	0.468085	36.8511	Gene: LMP-2A, Gene: LMP-2B, Gene: BNRF1, CDS: BNRF1	YP_401631.1:c.[1494+61A>G]; YP_401633.1:c.[6A>G]
1841	SNV	1	G	C		Homozygous	30	30	100	0.431818	36.2273	Gene: LMP-2A, Gene: LMP-2B, Gene: BNRF1, CDS: BNRF1	YP_401631.1:c.[1494+161G>C]; YP_401633.1:c.[106G>C]	YP_401633.1:p.Glu36Gln
2058	SNV	1	C	T		Homozygous	20	20	100	0.428571	34.4643	Gene: LMP-2A, Gene: LMP-2B, Gene: BNRF1, CDS: BNRF1	YP_401631.1:c.[1494+378C>T]; YP_401633.1:c.[323C>T]	YP_401633.1:p.Ala108Val
2640	SNV	1	A	G		Homozygous	20	20	100	0.4375	36	Gene: LMP-2A, Gene: LMP-2B, Gene: BNRF1, CDS: BNRF1	YP_401631.1:c.[1494+960A>G]; YP_401633.1:c.[905A>G]	YP_401633.1:p.Asn302Ser
2809	SNV	1	C	T		Homozygous	20	20	100	0.321429	35.2857	Gene: LMP-2A, Gene: LMP-2B, Gene: BNRF1, CDS: BNRF1	YP_401631.1:c.[1494+1129C>T]; YP_401633.1:c.[1074C>T]
3112	SNV	1	T	C		Homozygous	20	20	100	0.384615	37	Gene: LMP-2A, Gene: LMP-2B, Gene: BNRF1, CDS: BNRF1	YP_401631.1:c.[1494+1432T>C]; YP_401633.1:c.[1377T>C]
4303	SNV	1	A	G		Homozygous	20	20	100	0.37037	35.4815	Gene: LMP-2A, Gene: LMP-2B, Gene: BNRF1, CDS: BNRF1	YP_401631.1:c.[1494+2623A>G]; YP_401633.1:c.[2568A>G]
4450	SNV	1	C	T		Homozygous	26	26	100	0.487179	37.6154	Gene: LMP-2A, Gene: LMP-2B, Gene: BNRF1, CDS: BNRF1	YP_401631.1:c.[1494+2770C>T]; YP_401633.1:c.[2715C>T]
5665	SNV	1	A	T		Homozygous	20	20	100	0.483871	36.8065	Gene: LMP-2A, Gene: LMP-2B, Gene: BNRF1, CDS: BNRF1, mRNA: LMP-2A, mRNA: LMP-2B	YP_401631.1:c.[1494+3985A>T]; YP_401633.1:c.[3930A>T]
6182	SNV	1	T	C		Homozygous	30	30	100	0.468085	36.6596		YP_401631.1:c.1494+4502T>C
6808	SNV	1	T	A		Homozygous	38	38	100	0.389831	36.8644		YP_401631.1:c.1494+5128T>A
6884	SNV	1	G	A	1	Homozygous	35	35	100	0.371429	36.3714		YP_401631.1:c.1494+5204G>A
6886	SNV	1	T	G	1	Homozygous	35	35	100	0.371429	36.3714		YP_401631.1:c.1494+5206T>G
6911	SNV	1	A	G		Homozygous	26	26	100	0.473684	36.3947		YP_401631.1:c.1494+5231A>G
6944	SNV	1	G	A		Homozygous	27	27	100	0.388889	37		YP_401631.1:c.1494+5264G>A
7123	SNV	1	A	G		Homozygous	39	39	100	0.491803	36.2951	Misc. RNA: EBER-2 (pol III transcript)	YP_401631.1:c.1494+5443A>G
7231	SNV	1	A	G		Homozygous	34	34	100	0.355556	36.6667		YP_401631.1:c.1494+5551A>G
8122	SNV	1	T	C		Homozygous	21	21	100	0.428571	36.1714	Replication origin: region containing oriP,_the latent cycle origin of DNA replication	YP_401631.1:c.1494+6442T>C
8275	SNV	1	T	G		Homozygous	34	34	100	0.45098	36.451	Replication origin: region containing oriP,_the latent cycle origin of DNA replication	YP_401631.1:c.1494+6595T>G
8926	SNV	1	T	C		Homozygous	26	26	100	0.5	37.6739	Replication origin: region containing oriP,_the latent cycle origin of DNA replication	YP_401631.1:c.1494+7246T>C
9062	SNV	1	A	G		Homozygous	20	20	100	0.346154	38.3462	Replication origin: region containing oriP,_the latent cycle origin of DNA replication, Repeat region: dyad symmetry,_binding site for EBNA-1 (site II)	YP_401631.1:c.1494+7382A>G
9070	SNV	1	G	A		Homozygous	20	20	100	0.346154	38.3846	Replication origin: region containing oriP,_the latent cycle origin of DNA replication, Repeat region: dyad symmetry,_binding site for EBNA-1 (site II)	YP_401631.1:c.1494+7390G>A
9097	SNV	1	A	G		Homozygous	26	26	100	0.486486	37	Replication origin: region containing oriP,_the latent cycle origin of DNA replication, Repeat region: dyad symmetry,_binding site for EBNA-1 (site II)	YP_401631.1:c.1494+7417A>G
9137	SNV	1	C	A		Homozygous	20	20	100	0.5	37.8235	Replication origin: region containing oriP,_the latent cycle origin of DNA replication	YP_401631.1:c.1494+7457C>A
9158	SNV	1	A	C		Homozygous	20	20	100	0.483871	37.5484	Replication origin: region containing oriP,_the latent cycle origin of DNA replication	YP_401631.1:c.1494+7478A>C
9166	SNV	1	T	C		Homozygous	20	20	100	0.483871	36.7742	Replication origin: region containing oriP,_the latent cycle origin of DNA replication	YP_401631.1:c.1494+7486T>C
9211	SNV	1	G	T		Homozygous	23	23	100	0.457143	36.9429	Replication origin: region containing oriP,_the latent cycle origin of DNA replication	YP_401631.1:c.1494+7531G>T
9230	SNV	1	T	C		Homozygous	21	21	100	0.4375	37.875	Replication origin: region containing oriP,_the latent cycle origin of DNA replication	YP_401631.1:c.1494+7550T>C
9234	SNV	1	G	A		Homozygous	23	23	100	0.46875	36.9062	Replication origin: region containing oriP,_the latent cycle origin of DNA replication	YP_401631.1:c.1494+7554G>A
9518	SNV	1	G	A		Homozygous	20	20	100	0.428571	37.1071		YP_401631.1:c.1494+7838G>A
10216	SNV	1	G	A		Homozygous	23	23	100	0.428571	37.6	Gene: BCRF1	YP_401631.1:c.1494+8536G>A
10610	SNV	1	G	C		Homozygous	20	20	100	0.483871	36.8065		YP_401631.1:c.1494+8930G>C
10618	SNV	1	G	T		Homozygous	21	21	100	0.483871	37.4839		YP_401631.1:c.1494+8938G>T
10719	SNV	1	G	T		Homozygous	20	20	100	0.391304	33.6957		YP_401631.1:c.1494+9039G>T
10788	Deletion	1	C	-		Homozygous	18	20	90	0.444444	30.1111		YP_401631.1:c.1494+9108delC
10792	SNV	1	A	G		Homozygous	20	21	95.2381	0.464286	36.75		YP_401631.1:c.1494+9112A>G
10800	Insertion	1	-	C		Homozygous	20	21	95.2381	0.5	36.85		YP_401631.1:c.1494+9119_1494+9120insC
10808	SNV	1	C	A		Homozygous	20	20	100	0.482759	36.1034		YP_401631.1:c.1494+9128C>A
10899	SNV	1	A	C		Homozygous	26	26	100	0.461538	36.7179		YP_401631.1:c.1494+9219A>C
10926	SNV	1	G	T		Homozygous	30	30	100	0.477273	36.75		YP_401631.1:c.1494+9246G>T
10935	SNV	1	T	C		Homozygous	30	30	100	0.488372	36.0233		YP_401631.1:c.1494+9255T>C
10970	SNV	1	T	A		Homozygous	26	26	100	0.486486	37.1081		YP_401631.1:c.1494+9290T>A
11017	SNV	1	G	C		Homozygous	22	22	100	0.482759	37.9655		YP_401631.1:c.1494+9337G>C
11548	SNV	1	T	A		Homozygous	20	20	100	0.433333	37.8667	Gene: EBNA-1, Gene: EBNA-3B/EBNA-3C, Gene: EBNA-3A, Gene: EBNA-2	YP_401631.1:c.1494+9868T>A
11554	SNV	1	A	G		Homozygous	20	20	100	0.433333	36.7333	Gene: EBNA-1, Gene: EBNA-3B/EBNA-3C, Gene: EBNA-3A, Gene: EBNA-2	YP_401631.1:c.1494+9874A>G
11896	SNV	1	C	A		Homozygous	20	20	100	0.333333	37.4444	Gene: EBNA-1, Gene: EBNA-3B/EBNA-3C, Gene: EBNA-3A, Gene: EBNA-2	YP_401631.1:c.1494+10216C>A
36703	SNV	1	G	T		Homozygous	20	20	100	0.40625	36.5625	Gene: EBNA-1, Gene: EBNA-3B/EBNA-3C, Gene: EBNA-3A, Gene: EBNA-2, Gene: EBNA-LP, CDS: EBNA-2, mRNA: EBNA-2	YP_401631.1:c.[1494+35023G>T]; YP_401644.1:c.[488G>T]	YP_401644.1:p.Arg163Met
37702	SNV	1	C	A		Homozygous	39	39	100	0.473684	37.5088	Gene: EBNA-1, Gene: EBNA-3B/EBNA-3C, Gene: EBNA-3A, Gene: EBNA-2, Gene: EBNA-LP, mRNA: EBNA-2, mRNA: EBNA-LP	YP_401631.1:c.1494+36022C>A
37784	Deletion	1	A	-		Homozygous	33	33	100	0.272727	36.2727	Gene: EBNA-1, Gene: EBNA-3B/EBNA-3C, Gene: EBNA-3A	YP_401631.1:c.1494+36104delA
38034	SNV	1	G	C	2	Homozygous	29	43	67.4419	0.448276	37.3793	Gene: EBNA-1, Gene: EBNA-3B/EBNA-3C, Gene: EBNA-3A, Gene: BHLF1	YP_401631.1:c.1494+36354G>C
38035	SNV	1	G	A	2	Homozygous	29	43	67.4419	0.448276	37.3793	Gene: EBNA-1, Gene: EBNA-3B/EBNA-3C, Gene: EBNA-3A, Gene: BHLF1	YP_401631.1:c.1494+36355G>A
38083	SNV	1	T	G		Homozygous	22	22	100	0.486486	36.3784	Gene: EBNA-1, Gene: EBNA-3B/EBNA-3C, Gene: EBNA-3A, Gene: BHLF1	YP_401631.1:c.1494+36403T>G
41904	SNV	1	T	C		Homozygous	23	23	100	0.459459	36.8919	Gene: EBNA-1, Gene: EBNA-3B/EBNA-3C, Gene: EBNA-3A, Gene: BHRF1, Intron: BHRF1	YP_401631.1:c.1494+40224T>C
42327	SNV	1	T	C		Homozygous	30	30	100	0.488889	37.2444	Gene: EBNA-1, Gene: EBNA-3B/EBNA-3C, Gene: EBNA-3A, Gene: BHRF1, CDS: BHRF1	YP_401631.1:c.[1494+40647T>C]; YP_401646.1:c.[240T>C]
42660	SNV	1	C	G		Homozygous	24	24	100	0.448276	37.5862	Gene: EBNA-1, Gene: EBNA-3B/EBNA-3C, Gene: EBNA-3A, Gene: BHRF1, CDS: BHRF1	YP_401631.1:c.[1494+40980C>G]; YP_401646.1:c.[573C>G]	YP_401646.1:p.His191Gln
43190	SNV	1	T	G		Homozygous	36	36	100	0.45283	37	Gene: EBNA-1, Gene: EBNA-3B/EBNA-3C, Gene: EBNA-3A, Gene: BHRF1	YP_401631.1:c.1494+41510T>G
43606	SNV	1	G	A		Homozygous	26	26	100	0.473684	37.0263	Gene: EBNA-1, Gene: EBNA-3B/EBNA-3C, Gene: EBNA-3A	YP_401631.1:c.1494+41926G>A
43615	SNV	1	C	T		Homozygous	27	27	100	0.47619	36.619	Gene: EBNA-1, Gene: EBNA-3B/EBNA-3C, Gene: EBNA-3A	YP_401631.1:c.1494+41935C>T
43675	SNV	1	T	C		Homozygous	28	28	100	0.488889	38.0889	Gene: EBNA-1, Gene: EBNA-3B/EBNA-3C, Gene: EBNA-3A	YP_401631.1:c.1494+41995T>C
43820	SNV	1	C	T		Homozygous	21	22	95.4545	0.483871	37.6129	Gene: EBNA-1, Gene: EBNA-3B/EBNA-3C, Gene: EBNA-3A, Gene: BFLF1, Gene: BFLF2, CDS: BFLF2	YP_401631.1:c.[1494+42140C>T]; YP_401647.1:c.[828G>A]
43844	SNV	1	A	G		Homozygous	21	21	100	0.466667	38.2333	Gene: EBNA-1, Gene: EBNA-3B/EBNA-3C, Gene: EBNA-3A, Gene: BFLF1, Gene: BFLF2, CDS: BFLF2	YP_401631.1:c.[1494+42164A>G]; YP_401647.1:c.[804T>C]
48025	SNV	1	A	C		Homozygous	27	27	100	0.5	37	Gene: EBNA-1, Gene: EBNA-3B/EBNA-3C, Gene: EBNA-3A, Gene: BFRF1A, Gene: BFRF1, Gene: BFRF2, CDS: BFRF2	YP_401631.1:c.[1494+46345A>C]; YP_401650.1:c.[506A>C]	YP_401650.1:p.Asp169Ala
49713	SNV	1	C	A		Homozygous	28	28	100	0.473684	34.4474	Gene: EBNA-1, Gene: EBNA-3B/EBNA-3C, Gene: EBNA-3A, Gene: BFRF1A, Gene: BFRF1, Gene: BFRF2, Gene: BFRF3, CDS: BFRF3	YP_401631.1:c.[1494+48033C>A]; YP_401651.1:c.[495C>A]	YP_401651.1:p.His165Gln
49725	SNV	1	A	G		Homozygous	23	23	100	0.5	35	Gene: EBNA-1, Gene: EBNA-3B/EBNA-3C, Gene: EBNA-3A, Gene: BFRF1A, Gene: BFRF1, Gene: BFRF2, Gene: BFRF3, CDS: BFRF3	YP_401631.1:c.[1494+48045A>G]; YP_401651.1:c.[507A>G]
49886	SNV	1	T	G		Homozygous	26	26	100	0.342857	36.4857	Gene: EBNA-1, Gene: EBNA-3B/EBNA-3C, Gene: EBNA-3A, Gene: BOLF1, Gene: BPLF1, CDS: BPLF1	YP_401631.1:c.[1494+48206T>G]; YP_401652.1:c.[9354A>C]
50882	SNV	1	T	C		Homozygous	23	23	100	0.473684	36.4474	Gene: EBNA-1, Gene: EBNA-3B/EBNA-3C, Gene: EBNA-3A, Gene: BOLF1, Gene: BPLF1, Gene: EBNA-1, CDS: BPLF1	YP_401631.1:c.[1494+49202T>C]; YP_401652.1:c.[8358A>G]
50885	SNV	1	C	T		Homozygous	22	22	100	0.5	36.7222	Gene: EBNA-1, Gene: EBNA-3B/EBNA-3C, Gene: EBNA-3A, Gene: BOLF1, Gene: BPLF1, Gene: EBNA-1, CDS: BPLF1	YP_401631.1:c.[1494+49205C>T]; YP_401652.1:c.[8355G>A]
51153	SNV	1	C	G		Homozygous	21	21	100	0.466667	33.9667	Gene: EBNA-1, Gene: EBNA-3B/EBNA-3C, Gene: EBNA-3A, Gene: BOLF1, Gene: BPLF1, Gene: EBNA-1, CDS: BPLF1	YP_401631.1:c.[1494+49473C>G]; YP_401652.1:c.[8087G>C]	YP_401652.1:p.Ser2696Thr
52980	SNV	1	C	T		Homozygous	20	20	100	0.482759	35.4138	Gene: EBNA-1, Gene: EBNA-3B/EBNA-3C, Gene: EBNA-3A, Gene: BOLF1, Gene: BPLF1, Gene: EBNA-1, CDS: BPLF1	YP_401631.1:c.[1494+51300C>T]; YP_401652.1:c.[6260G>A]	YP_401652.1:p.Arg2087Lys
53684	SNV	1	G	A		Homozygous	28	28	100	0.468085	37.0426	Gene: EBNA-1, Gene: EBNA-3B/EBNA-3C, Gene: EBNA-3A, Gene: BOLF1, Gene: BPLF1, Gene: EBNA-1, CDS: BPLF1	YP_401631.1:c.[1494+52004G>A]; YP_401652.1:c.[5556C>T]
53723	SNV	1	C	G		Homozygous	32	32	100	0.382979	36.6809	Gene: EBNA-1, Gene: EBNA-3B/EBNA-3C, Gene: EBNA-3A, Gene: BOLF1, Gene: BPLF1, Gene: EBNA-1, CDS: BPLF1	YP_401631.1:c.[1494+52043C>G]; YP_401652.1:c.[5517G>C]	YP_401652.1:p.Glu1839Asp
53772	SNV	1	G	A	3	Homozygous	35	35	100	0.228571	35.4857	Gene: EBNA-1, Gene: EBNA-3B/EBNA-3C, Gene: EBNA-3A, Gene: BOLF1, Gene: BPLF1, Gene: EBNA-1, CDS: BPLF1	YP_401631.1:c.[1494+52092G>A]; YP_401652.1:c.[5468C>T]	YP_401652.1:p.Ala1823Val
53774	SNV	1	G	A	3	Homozygous	35	35	100	0.228571	35.4857	Gene: EBNA-1, Gene: EBNA-3B/EBNA-3C, Gene: EBNA-3A, Gene: BOLF1, Gene: BPLF1, Gene: EBNA-1, CDS: BPLF1	YP_401631.1:c.[1494+52094G>A]; YP_401652.1:c.[5466C>T]
53818	SNV	1	C	A		Homozygous	27	28	96.4286	0.361111	33.5278	Gene: EBNA-1, Gene: EBNA-3B/EBNA-3C, Gene: EBNA-3A, Gene: BOLF1, Gene: BPLF1, Gene: EBNA-1, CDS: BPLF1	YP_401631.1:c.[1494+52138C>A]; YP_401652.1:c.[5422G>T]	YP_401652.1:p.Ala1808Ser
53873	SNV	1	T	C		Homozygous	25	25	100	0.352941	34.6471	Gene: EBNA-1, Gene: EBNA-3B/EBNA-3C, Gene: EBNA-3A, Gene: BOLF1, Gene: BPLF1, Gene: EBNA-1, CDS: BPLF1	YP_401631.1:c.[1494+52193T>C]; YP_401652.1:c.[5367A>G]
53885	SNV	1	G	A		Homozygous	29	29	100	0.473684	36.2895	Gene: EBNA-1, Gene: EBNA-3B/EBNA-3C, Gene: EBNA-3A, Gene: BOLF1, Gene: BPLF1, Gene: EBNA-1, CDS: BPLF1	YP_401631.1:c.[1494+52205G>A]; YP_401652.1:c.[5355C>T]
53938	SNV	1	G	A	4	Homozygous	21	21	100	0.47619	35.7143	Gene: EBNA-1, Gene: EBNA-3B/EBNA-3C, Gene: EBNA-3A, Gene: BOLF1, Gene: BPLF1, Gene: EBNA-1, CDS: BPLF1	YP_401631.1:c.[1494+52258G>A]; YP_401652.1:c.[5302C>T]	YP_401652.1:p.Pro1768Ser
53939	SNV	1	C	T	4	Homozygous	21	21	100	0.47619	35.7143	Gene: EBNA-1, Gene: EBNA-3B/EBNA-3C, Gene: EBNA-3A, Gene: BOLF1, Gene: BPLF1, Gene: EBNA-1, CDS: BPLF1	YP_401631.1:c.[1494+52259C>T]; YP_401652.1:c.[5301G>A]
53948	SNV	1	A	G		Homozygous	27	27	100	0.473684	35.3158	Gene: EBNA-1, Gene: EBNA-3B/EBNA-3C, Gene: EBNA-3A, Gene: BOLF1, Gene: BPLF1, Gene: EBNA-1, CDS: BPLF1	YP_401631.1:c.[1494+52268A>G]; YP_401652.1:c.[5292T>C]
54521	SNV	1	G	A		Homozygous	31	31	100	0.305556	35.5278	Gene: EBNA-1, Gene: EBNA-3B/EBNA-3C, Gene: EBNA-3A, Gene: BOLF1, Gene: BPLF1, Gene: EBNA-1, CDS: BPLF1	YP_401631.1:c.[1494+52841G>A]; YP_401652.1:c.[4719C>T]
54957	SNV	1	T	C		Homozygous	22	22	100	0.416667	36.7778	Gene: EBNA-1, Gene: EBNA-3B/EBNA-3C, Gene: EBNA-3A, Gene: BOLF1, Gene: BPLF1, Gene: EBNA-1, CDS: BPLF1	YP_401631.1:c.[1494+53277T>C]; YP_401652.1:c.[4283A>G]	YP_401652.1:p.Gln1428Arg
56150	SNV	1	T	C		Homozygous	22	22	100	0.454545	36.5455	Gene: EBNA-1, Gene: EBNA-3B/EBNA-3C, Gene: EBNA-3A, Gene: BOLF1, Gene: BPLF1, Gene: EBNA-1, CDS: BPLF1	YP_401631.1:c.[1494+54470T>C]; YP_401652.1:c.[3090A>G]
56269	SNV	1	C	G		Homozygous	21	21	100	0.470588	35.4118	Gene: EBNA-1, Gene: EBNA-3B/EBNA-3C, Gene: EBNA-3A, Gene: BOLF1, Gene: BPLF1, Gene: EBNA-1, CDS: BPLF1	YP_401631.1:c.[1494+54589C>G]; YP_401652.1:c.[2971G>C]	YP_401652.1:p.Ala991Pro
63689	SNV	1	T	G		Homozygous	21	21	100	0.413793	33.3448	Gene: EBNA-1, Gene: EBNA-3B/EBNA-3C, Gene: EBNA-3A, Gene: EBNA-1, Gene: BORF1, CDS: BORF1	YP_401631.1:c.[1494+62009T>G]; YP_401654.1:c.[740T>G]	YP_401654.1:p.Val247Gly
68520	SNV	1	G	A		Homozygous	21	21	100	0.346154	36.5385	Gene: EBNA-1, Gene: EBNA-3B/EBNA-3C, Gene: EBNA-3A, Gene: EBNA-1, Gene: BaRF1, Gene: BMRF1, Gene: BMRF2, CDS: BMRF1	YP_401631.1:c.[1494+66840G>A]; YP_401657.1:c.[910G>A]	YP_401657.1:p.Ala304Thr
68886	SNV	1	C	A		Homozygous	20	20	100	0.407407	37.3704	Gene: EBNA-1, Gene: EBNA-3B/EBNA-3C, Gene: EBNA-3A, Gene: EBNA-1, Gene: BaRF1, Gene: BMRF1, Gene: BMRF2, CDS: BMRF2	YP_401631.1:c.[1494+67206C>A]; YP_401658.1:c.[57C>A]
69366	SNV	1	T	C		Homozygous	25	25	100	0.421053	36	Gene: EBNA-1, Gene: EBNA-3B/EBNA-3C, Gene: EBNA-3A, Gene: EBNA-1, Gene: BaRF1, Gene: BMRF1, Gene: BMRF2, CDS: BMRF2	YP_401631.1:c.[1494+67686T>C]; YP_401658.1:c.[537T>C]
69396	SNV	1	C	T		Homozygous	25	25	100	0.4	36.4857	Gene: EBNA-1, Gene: EBNA-3B/EBNA-3C, Gene: EBNA-3A, Gene: EBNA-1, Gene: BaRF1, Gene: BMRF1, Gene: BMRF2, CDS: BMRF2	YP_401631.1:c.[1494+67716C>T]; YP_401658.1:c.[567C>T]
69429	SNV	1	A	G		Homozygous	26	26	100	0.452381	36.4286	Gene: EBNA-1, Gene: EBNA-3B/EBNA-3C, Gene: EBNA-3A, Gene: EBNA-1, Gene: BaRF1, Gene: BMRF1, Gene: BMRF2, CDS: BMRF2	YP_401631.1:c.[1494+67749A>G]; YP_401658.1:c.[600A>G]
69492	SNV	1	C	A		Homozygous	21	21	100	0.46875	37.75	Gene: EBNA-1, Gene: EBNA-3B/EBNA-3C, Gene: EBNA-3A, Gene: EBNA-1, Gene: BaRF1, Gene: BMRF1, Gene: BMRF2, CDS: BMRF2	YP_401631.1:c.[1494+67812C>A]; YP_401658.1:c.[663C>A]
69498	SNV	1	C	A		Homozygous	25	25	100	0.486486	37.3514	Gene: EBNA-1, Gene: EBNA-3B/EBNA-3C, Gene: EBNA-3A, Gene: EBNA-1, Gene: BaRF1, Gene: BMRF1, Gene: BMRF2, CDS: BMRF2	YP_401631.1:c.[1494+67818C>A]; YP_401658.1:c.[669C>A]
69537	SNV	1	T	C		Homozygous	24	24	100	0.5	37.3947	Gene: EBNA-1, Gene: EBNA-3B/EBNA-3C, Gene: EBNA-3A, Gene: EBNA-1, Gene: BaRF1, Gene: BMRF1, Gene: BMRF2, CDS: BMRF2	YP_401631.1:c.[1494+67857T>C]; YP_401658.1:c.[708T>C]
69546	SNV	1	A	G		Homozygous	25	25	100	0.475	36.675	Gene: EBNA-1, Gene: EBNA-3B/EBNA-3C, Gene: EBNA-3A, Gene: EBNA-1, Gene: BaRF1, Gene: BMRF1, Gene: BMRF2, CDS: BMRF2	YP_401631.1:c.[1494+67866A>G]; YP_401658.1:c.[717A>G]
70091	SNV	1	A	C		Homozygous	22	22	100	0.423077	36.1538	Gene: EBNA-1, Gene: EBNA-3B/EBNA-3C, Gene: EBNA-3A, Gene: EBNA-1, Repeat region: Repeat region	YP_401631.1:c.1494+68411A>C
70349	SNV	1	T	C		Homozygous	22	22	100	0.481481	34.5185	Gene: EBNA-1, Gene: EBNA-3B/EBNA-3C, Gene: EBNA-3A, Gene: EBNA-1	YP_401631.1:c.1494+68669T>C
71277	SNV	1	C	G		Homozygous	25	25	100	0.487805	36.9024	Gene: EBNA-1, Gene: EBNA-3B/EBNA-3C, Gene: EBNA-3A, Gene: EBNA-1, Gene: BSLF1, Gene: BSLF2/BMLF1, CDS: BSLF2/BMLF1	YP_401631.1:c.[1494+69597C>G]; YP_401659.1:c.[618G>C]
71386	SNV	1	C	A		Homozygous	26	26	100	0.463415	37.0244	Gene: EBNA-1, Gene: EBNA-3B/EBNA-3C, Gene: EBNA-3A, Gene: EBNA-1, Gene: BSLF1, Gene: BSLF2/BMLF1, CDS: BSLF2/BMLF1, Repeat region: Repeat region	YP_401631.1:c.[1494+69706C>A]; YP_401659.1:c.[509G>T]	YP_401659.1:p.Arg170Ile
71780	SNV	1	G	T		Homozygous	24	24	100	0.424242	36.9697	Gene: EBNA-1, Gene: EBNA-3B/EBNA-3C, Gene: EBNA-3A, Gene: EBNA-1, Gene: BSLF1, Gene: BSLF2/BMLF1, CDS: BSLF2/BMLF1	YP_401631.1:c.[1494+70100G>T]; YP_401659.1:c.[115C>A]	YP_401659.1:p.Leu39Met
72857	SNV	1	G	T		Homozygous	22	22	100	0.5	35.2	Gene: EBNA-1, Gene: EBNA-3B/EBNA-3C, Gene: EBNA-3A, Gene: EBNA-1, Gene: BSLF1, CDS: BSLF1	YP_401631.1:c.[1494+71177G>T]; YP_401662.1:c.[1737C>A]
73022	SNV	1	G	A		Homozygous	20	20	100	0.4	35.84	Gene: EBNA-1, Gene: EBNA-3B/EBNA-3C, Gene: EBNA-3A, Gene: EBNA-1, Gene: BSLF1, CDS: BSLF1	YP_401631.1:c.[1494+71342G>A]; YP_401662.1:c.[1572C>T]
73063	SNV	1	C	G		Homozygous	20	20	100	0.5	35.8214	Gene: EBNA-1, Gene: EBNA-3B/EBNA-3C, Gene: EBNA-3A, Gene: EBNA-1, Gene: BSLF1, CDS: BSLF1	YP_401631.1:c.[1494+71383C>G]; YP_401662.1:c.[1531G>C]	YP_401662.1:p.Ala511Pro
73090	SNV	1	A	G		Homozygous	23	23	100	0.485714	35.3429	Gene: EBNA-1, Gene: EBNA-3B/EBNA-3C, Gene: EBNA-3A, Gene: EBNA-1, Gene: BSLF1, CDS: BSLF1	YP_401631.1:c.[1494+71410A>G]; YP_401662.1:c.[1504T>C]
73265	SNV	1	T	C		Homozygous	20	20	100	0.466667	36.1	Gene: EBNA-1, Gene: EBNA-3B/EBNA-3C, Gene: EBNA-3A, Gene: EBNA-1, Gene: BSLF1, CDS: BSLF1	YP_401631.1:c.[1494+71585T>C]; YP_401662.1:c.[1329A>G]
73271	SNV	1	G	T		Homozygous	21	21	100	0.466667	36.9	Gene: EBNA-1, Gene: EBNA-3B/EBNA-3C, Gene: EBNA-3A, Gene: EBNA-1, Gene: BSLF1, CDS: BSLF1	YP_401631.1:c.[1494+71591G>T]; YP_401662.1:c.[1323C>A]
73726	SNV	1	T	C		Homozygous	22	22	100	0.333333	36.4	Gene: EBNA-1, Gene: EBNA-3B/EBNA-3C, Gene: EBNA-3A, Gene: EBNA-1, Gene: BSLF1, CDS: BSLF1	YP_401631.1:c.[1494+72046T>C]; YP_401662.1:c.[868A>G]	YP_401662.1:p.Met290Val
73874	SNV	1	C	T		Homozygous	20	20	100	0.285714	32.5714	Gene: EBNA-1, Gene: EBNA-3B/EBNA-3C, Gene: EBNA-3A, Gene: EBNA-1, Gene: BSLF1, CDS: BSLF1	YP_401631.1:c.[1494+72194C>T]; YP_401662.1:c.[720G>A]
73889	SNV	1	T	C		Homozygous	27	27	100	0.486486	36.0811	Gene: EBNA-1, Gene: EBNA-3B/EBNA-3C, Gene: EBNA-3A, Gene: EBNA-1, Gene: BSLF1, CDS: BSLF1	YP_401631.1:c.[1494+72209T>C]; YP_401662.1:c.[705A>G]
74222	SNV	1	T	C		Homozygous	23	23	100	0.310345	37.2414	Gene: EBNA-1, Gene: EBNA-3B/EBNA-3C, Gene: EBNA-3A, Gene: EBNA-1, Gene: BSLF1, CDS: BSLF1	YP_401631.1:c.[1494+72542T>C]; YP_401662.1:c.[372A>G]
74854	SNV	1	T	C		Homozygous	20	20	100	0.4	35.9667	Gene: EBNA-1, Gene: EBNA-3B/EBNA-3C, Gene: EBNA-3A, Gene: EBNA-1, Gene: BSRF1, CDS: BSRF1	YP_401631.1:c.[1494+73174T>C]; YP_401663.1:c.[219T>C]
75430	SNV	1	T	C		Homozygous	21	21	100	0.433333	35.8333	Gene: EBNA-1, Gene: EBNA-3B/EBNA-3C, Gene: EBNA-3A, Gene: EBNA-1, Gene: BLLF3, CDS: BLLF3	YP_401631.1:c.[1494+73750T>C]; YP_401664.1:c.[757A>G]	YP_401664.1:p.Ser253Gly
75448	SNV	1	T	C		Homozygous	24	24	100	0.354839	34.9355	Gene: EBNA-1, Gene: EBNA-3B/EBNA-3C, Gene: EBNA-3A, Gene: EBNA-1, Gene: BLLF3, CDS: BLLF3	YP_401631.1:c.[1494+73768T>C]; YP_401664.1:c.[739A>G]	YP_401664.1:p.Thr247Ala
76604	SNV	1	T	C		Homozygous	27	27	100	0.5	37.2619	Gene: EBNA-1, Gene: EBNA-3B/EBNA-3C, Gene: EBNA-3A, Gene: EBNA-1, Gene: BLRF1, Gene: BLRF2	YP_401631.1:c.1494+74924T>C
76762	SNV	1	A	G		Homozygous	19	22	86.3636	0.481481	36.7037	Gene: EBNA-1, Gene: EBNA-3B/EBNA-3C, Gene: EBNA-3A, Gene: EBNA-1, Gene: BLRF1, Gene: BLRF2, CDS: BLRF2	YP_401631.1:c.[1494+75082A>G]; YP_401666.1:c.[126A>G]
78544	SNV	1	T	G		Homozygous	21	21	100	0.366667	36.1667	Gene: EBNA-1, Gene: EBNA-3B/EBNA-3C, Gene: EBNA-3A, Gene: EBNA-1, Gene: BLLF1, CDS: BLLF1	YP_401631.1:c.[1494+76864T>G]; YP_401667.1:c.[1322A>C]	YP_401667.1:p.Asp441Ala
79026	SNV	1	G	T		Homozygous	25	25	100	0.463415	36.7073	Gene: EBNA-1, Gene: EBNA-3B/EBNA-3C, Gene: EBNA-3A, Gene: EBNA-1, Gene: BLLF1, CDS: BLLF1	YP_401631.1:c.[1494+77346G>T]; YP_401667.1:c.[840C>A]
79265	SNV	1	C	G		Homozygous	30	30	100	0.413043	38.3043	Gene: EBNA-1, Gene: EBNA-3B/EBNA-3C, Gene: EBNA-3A, Gene: EBNA-1, Gene: BLLF1, CDS: BLLF1	YP_401631.1:c.[1494+77585C>G]; YP_401667.1:c.[601G>C]	YP_401667.1:p.Glu201Gln
79515	SNV	1	G	A		Homozygous	33	33	100	0.468085	38.0638	Gene: EBNA-1, Gene: EBNA-3B/EBNA-3C, Gene: EBNA-3A, Gene: EBNA-1, Gene: BLLF1, CDS: BLLF1	YP_401631.1:c.[1494+77835G>A]; YP_401667.1:c.[351C>T]
79650	SNV	1	C	T		Homozygous	34	34	100	0.413043	37.4783	Gene: EBNA-1, Gene: EBNA-3B/EBNA-3C, Gene: EBNA-3A, Gene: EBNA-1, Gene: BLLF1, CDS: BLLF1	YP_401631.1:c.[1494+77970C>T]; YP_401667.1:c.[216G>A]
79975	SNV	1	T	G	5	Homozygous	27	27	100	0.444444	35.2099	Gene: EBNA-1, Gene: EBNA-3B/EBNA-3C, Gene: EBNA-3A, Gene: EBNA-1, CDS: EBNA-3A, mRNA: EBNA-3A	YP_401631.1:c.[1494+78295T>G]; YP_401669.1:c.[21T>G]
79976	SNV	1	C	G	5	Homozygous	27	27	100	0.444444	35.2099	Gene: EBNA-1, Gene: EBNA-3B/EBNA-3C, Gene: EBNA-3A, Gene: EBNA-1, CDS: EBNA-3A, mRNA: EBNA-3A	YP_401631.1:c.[1494+78296C>G]; YP_401669.1:c.[22C>G]	YP_401669.1:p.Pro8Asp
79977	SNV	1	C	A	5	Homozygous	27	27	100	0.444444	35.2099	Gene: EBNA-1, Gene: EBNA-3B/EBNA-3C, Gene: EBNA-3A, Gene: EBNA-1, CDS: EBNA-3A, mRNA: EBNA-3A	YP_401631.1:c.[1494+78297C>A]; YP_401669.1:c.[23C>A]	YP_401669.1:p.Pro8Asp
81039	SNV	1	A	C		Homozygous	23	23	100	0.5	37.1053	Gene: EBNA-1, Gene: EBNA-3B/EBNA-3C, Gene: EBNA-3A, Gene: EBNA-1, CDS: EBNA-3A, mRNA: EBNA-3A	YP_401631.1:c.[1494+79359A>C]; YP_401669.1:c.[997A>C]	YP_401669.1:p.Ile333Leu
82672	SNV	1	A	G		Homozygous	22	22	100	0.483871	36.8065	Gene: EBNA-1, Gene: EBNA-3B/EBNA-3C, Gene: EBNA-3A, Gene: EBNA-1, CDS: EBNA-3A, Repeat region: type D, mRNA: EBNA-3A	YP_401631.1:c.[1494+80992A>G]; YP_401669.1:c.[2630A>G]	YP_401669.1:p.Glu877Gly
82763	SNV	1	A	G	6	Homozygous	33	33	100	0.454545	36.5152	Gene: EBNA-1, Gene: EBNA-3B/EBNA-3C, Gene: EBNA-3A, Gene: EBNA-1, CDS: EBNA-3A, Repeat region: type D, mRNA: EBNA-3A	YP_401631.1:c.[1494+81083A>G]; YP_401669.1:c.[2721A>G]
82764	SNV	1	G	A	6	Homozygous	33	33	100	0.454545	36.5152	Gene: EBNA-1, Gene: EBNA-3B/EBNA-3C, Gene: EBNA-3A, Gene: EBNA-1, CDS: EBNA-3A, Repeat region: type D, mRNA: EBNA-3A	YP_401631.1:c.[1494+81084G>A]; YP_401669.1:c.[2722G>A]	YP_401669.1:p.Gly908Ser
82772	SNV	1	A	G		Homozygous	23	23	100	0.472222	36.6111	Gene: EBNA-1, Gene: EBNA-3B/EBNA-3C, Gene: EBNA-3A, Gene: EBNA-1, CDS: EBNA-3A, Repeat region: type D, mRNA: EBNA-3A	YP_401631.1:c.[1494+81092A>G]; YP_401669.1:c.[2730A>G]
82783	SNV	1	G	A		Homozygous	21	21	100	0.46875	36.875	Gene: EBNA-1, Gene: EBNA-3B/EBNA-3C, Gene: EBNA-3A, Gene: EBNA-1, CDS: EBNA-3A, mRNA: EBNA-3A	YP_401631.1:c.[1494+81103G>A]; YP_401669.1:c.[2741G>A]	YP_401669.1:p.Gly914Asp
82791	SNV	1	A	C		Homozygous	22	22	100	0.428571	37.4286	Gene: EBNA-1, Gene: EBNA-3B/EBNA-3C, Gene: EBNA-3A, Gene: EBNA-1, CDS: EBNA-3A, mRNA: EBNA-3A	YP_401631.1:c.[1494+81111A>C]; YP_401669.1:c.[2749A>C]	YP_401669.1:p.Thr917Pro
82815	SNV	1	G	A		Homozygous	24	24	100	0.421053	36.3684	Gene: EBNA-1, Gene: EBNA-3B/EBNA-3C, Gene: EBNA-3A, Gene: EBNA-1, CDS: EBNA-3A, mRNA: EBNA-3A	YP_401631.1:c.[1494+81135G>A]; YP_401669.1:c.[2773G>A]	YP_401669.1:p.Val925Ile
83063	SNV	1	T	A		Homozygous	25	25	100	0.485714	36.9429	Gene: EBNA-1, Gene: EBNA-3B/EBNA-3C, Gene: EBNA-1, mRNA: EBNA-3B/EBNA-3C	YP_401631.1:c.1494+81383T>A
83093	SNV	1	A	G		Homozygous	20	21	95.2381	0.413793	36.1724	Gene: EBNA-1, Gene: EBNA-3B/EBNA-3C, Gene: EBNA-1, CDS: EBNA-3B/EBNA-3C, mRNA: EBNA-3B/EBNA-3C	YP_401631.1:c.[1494+81413A>G]; YP_401670.1:c.[29A>G]	YP_401670.1:p.Gln10Arg
83161	SNV	1	A	C	7	Homozygous	38	38	100	0.421053	37.5263	Gene: EBNA-1, Gene: EBNA-3B/EBNA-3C, Gene: EBNA-1, CDS: EBNA-3B/EBNA-3C, mRNA: EBNA-3B/EBNA-3C	YP_401631.1:c.[1494+81481A>C]; YP_401670.1:c.[97A>C]	YP_401670.1:p.Thr33Gln
83162	SNV	1	C	A	7	Homozygous	38	38	100	0.421053	37.5263	Gene: EBNA-1, Gene: EBNA-3B/EBNA-3C, Gene: EBNA-1, CDS: EBNA-3B/EBNA-3C, mRNA: EBNA-3B/EBNA-3C	YP_401631.1:c.[1494+81482C>A]; YP_401670.1:c.[98C>A]	YP_401670.1:p.Thr33Gln
83177	SNV	1	A	G	8	Homozygous	36	36	100	0.416667	37.6111	Gene: EBNA-1, Gene: EBNA-3B/EBNA-3C, Gene: EBNA-1, CDS: EBNA-3B/EBNA-3C, mRNA: EBNA-3B/EBNA-3C	YP_401631.1:c.[1494+81497A>G]; YP_401670.1:c.[113A>G]	YP_401670.1:p.Glu38Gly
83178	SNV	1	G	T	8	Homozygous	36	36	100	0.416667	37.6111	Gene: EBNA-1, Gene: EBNA-3B/EBNA-3C, Gene: EBNA-1, CDS: EBNA-3B/EBNA-3C, mRNA: EBNA-3B/EBNA-3C	YP_401631.1:c.[1494+81498G>T]; YP_401670.1:c.[114G>T]	YP_401670.1:p.Glu38Gly
83238	SNV	1	A	G		Homozygous	29	29	100	0.473684	36.9474	Gene: EBNA-1, Gene: EBNA-3B/EBNA-3C, Gene: EBNA-1, CDS: EBNA-3B/EBNA-3C, mRNA: EBNA-3B/EBNA-3C	YP_401631.1:c.[1494+81558A>G]; YP_401670.1:c.[174A>G]
83284	SNV	1	G	C		Homozygous	25	25	100	0.483871	37.3226	Gene: EBNA-1, Gene: EBNA-3B/EBNA-3C, Gene: EBNA-1, CDS: EBNA-3B/EBNA-3C, mRNA: EBNA-3B/EBNA-3C	YP_401631.1:c.[1494+81604G>C]; YP_401670.1:c.[220G>C]	YP_401670.1:p.Glu74Gln
83385	SNV	1	G	T		Homozygous	20	20	100	0.464286	36.5714	Gene: EBNA-1, Gene: EBNA-3B/EBNA-3C, Gene: EBNA-1, CDS: EBNA-3B/EBNA-3C, mRNA: EBNA-3B/EBNA-3C	YP_401631.1:c.[1494+81705G>T]; YP_401670.1:c.[321G>T]
83455	SNV	1	G	A		Homozygous	25	25	100	0.461538	37.0256	Gene: EBNA-1, Gene: EBNA-3B/EBNA-3C, Gene: EBNA-1	YP_401631.1:c.[1494+81775G>A]; YP_401670.1:c.[357+34G>A]
83640	SNV	1	T	G		Homozygous	22	22	100	0.393939	35.8788	Gene: EBNA-1, Gene: EBNA-3B/EBNA-3C, Gene: EBNA-1, CDS: EBNA-3B/EBNA-3C, mRNA: EBNA-3B/EBNA-3C	YP_401631.1:c.[1494+81960T>G]; YP_401670.1:c.[498T>G]
84156	SNV	1	C	T		Homozygous	26	26	100	0.439024	36.6341	Gene: EBNA-1, Gene: EBNA-3B/EBNA-3C, Gene: EBNA-1, CDS: EBNA-3B/EBNA-3C, mRNA: EBNA-3B/EBNA-3C	YP_401631.1:c.[1-81947C>T]; YP_401670.1:c.[1014C>T]
84504	SNV	1	C	A		Homozygous	24	24	100	0.34375	36.125	Gene: EBNA-1, Gene: EBNA-3B/EBNA-3C, Gene: EBNA-1, CDS: EBNA-3B/EBNA-3C, mRNA: EBNA-3B/EBNA-3C	YP_401631.1:c.[1-81599C>A]; YP_401670.1:c.[1362C>A]
84539	SNV	1	T	C		Homozygous	23	23	100	0.461538	35.8974	Gene: EBNA-1, Gene: EBNA-3B/EBNA-3C, Gene: EBNA-1, CDS: EBNA-3B/EBNA-3C, mRNA: EBNA-3B/EBNA-3C	YP_401631.1:c.[1-81564T>C]; YP_401670.1:c.[1397T>C]	YP_401670.1:p.Val466Ala
84806	SNV	1	C	T		Homozygous	20	20	100	0.392857	37.0357	Gene: EBNA-1, Gene: EBNA-3B/EBNA-3C, Gene: EBNA-1, CDS: EBNA-3B/EBNA-3C, mRNA: EBNA-3B/EBNA-3C	YP_401631.1:c.[1-81297C>T]; YP_401670.1:c.[1664C>T]	YP_401670.1:p.Ser555Leu
84983	SNV	1	G	A		Homozygous	24	24	100	0.411765	37.3235	Gene: EBNA-1, Gene: EBNA-3B/EBNA-3C, Gene: EBNA-1, CDS: EBNA-3B/EBNA-3C, mRNA: EBNA-3B/EBNA-3C	YP_401631.1:c.[1-81120G>A]; YP_401670.1:c.[1841G>A]	YP_401670.1:p.Arg614Gln
85117	SNV	1	A	C		Homozygous	20	20	100	0.448276	37.2069	Gene: EBNA-1, Gene: EBNA-3B/EBNA-3C, Gene: EBNA-1, CDS: EBNA-3B/EBNA-3C, mRNA: EBNA-3B/EBNA-3C	YP_401631.1:c.[1-80986A>C]; YP_401670.1:c.[1975A>C]	YP_401670.1:p.Ile659Leu
85574	SNV	1	A	C		Homozygous	22	22	100	0.424242	35.5152	Gene: EBNA-1, Gene: EBNA-3B/EBNA-3C, Gene: EBNA-1, CDS: EBNA-3B/EBNA-3C, mRNA: EBNA-3B/EBNA-3C	YP_401631.1:c.[1-80529A>C]; YP_401670.1:c.[2432A>C]	YP_401670.1:p.Asp811Ala
85577	SNV	1	A	C		Homozygous	21	21	100	0.451613	35.9032	Gene: EBNA-1, Gene: EBNA-3B/EBNA-3C, Gene: EBNA-1, CDS: EBNA-3B/EBNA-3C, mRNA: EBNA-3B/EBNA-3C	YP_401631.1:c.[1-80526A>C]; YP_401670.1:c.[2435A>C]	YP_401670.1:p.Lys812Thr
85586	SNV	1	A	G		Homozygous	21	21	100	0.40625	35.6875	Gene: EBNA-1, Gene: EBNA-3B/EBNA-3C, Gene: EBNA-1, CDS: EBNA-3B/EBNA-3C, mRNA: EBNA-3B/EBNA-3C	YP_401631.1:c.[1-80517A>G]; YP_401670.1:c.[2444A>G]	YP_401670.1:p.Gln815Arg
86424	SNV	1	T	C		Homozygous	31	31	100	0.466667	36.8222	Gene: EBNA-1, Gene: EBNA-3B/EBNA-3C, Gene: EBNA-1, CDS: EBNA-3B/EBNA-3C, mRNA: EBNA-1, mRNA: EBNA-3B/EBNA-3C, mRNA: EBNA-3B/EBNA-3C	YP_401631.1:c.[1-79679T>C]; YP_401671.1:c.[342T>C]
91950	SNV	1	T	C		Homozygous	20	20	100	0.481481	36.037	Gene: EBNA-1, Gene: EBNA-1, Gene: BRLF1, CDS: BRLF1, mRNA: BRLF1	YP_401631.1:c.[1-74153T>C]; YP_401674.1:c.[946A>G]	YP_401674.1:p.Lys316Glu
91975	SNV	1	A	G		Homozygous	20	20	100	0.448276	37.1034	Gene: EBNA-1, Gene: EBNA-1, Gene: BRLF1, CDS: BRLF1, mRNA: BRLF1	YP_401631.1:c.[1-74128A>G]; YP_401674.1:c.[921T>C]
92233	SNV	1	A	G		Homozygous	23	23	100	0.5	36.5	Gene: EBNA-1, Gene: EBNA-1, Gene: BRLF1, CDS: BRLF1, mRNA: BRLF1	YP_401631.1:c.[1-73870A>G]; YP_401674.1:c.[663T>C]
92392	SNV	1	G	A		Homozygous	21	21	100	0.5	37.2188	Gene: EBNA-1, Gene: EBNA-1, Gene: BRLF1, CDS: BRLF1, mRNA: BRLF1	YP_401631.1:c.[1-73711G>A]; YP_401674.1:c.[504C>T]
92623	SNV	1	A	G		Homozygous	22	22	100	0.290323	36.4516	Gene: EBNA-1, Gene: EBNA-1, Gene: BRLF1, CDS: BRLF1, mRNA: BRLF1	YP_401631.1:c.[1-73480A>G]; YP_401674.1:c.[273T>C]
93894	SNV	1	G	T		Homozygous	24	24	100	0.46875	35.7812	Gene: EBNA-1, Gene: EBNA-1, Gene: BRLF1	YP_401631.1:c.1-72209G>T
97072	SNV	1	C	G		Homozygous	31	31	100	0.490196	34.9608	Gene: EBNA-1, Gene: EBNA-1, CDS: EBNA-1, mRNA: EBNA-1, mRNA: EBNA-1	YP_401631.1:c.[1-69031C>G]; YP_401677.1:c.[1411C>G]	YP_401677.1:p.Gln471Glu
97085	SNV	1	A	G		Homozygous	31	31	100	0.470588	37.2353	Gene: EBNA-1, Gene: EBNA-1, CDS: EBNA-1, mRNA: EBNA-1, mRNA: EBNA-1	YP_401631.1:c.[1-69018A>G]; YP_401677.1:c.[1424A>G]	YP_401677.1:p.Asn475Ser
97088	SNV	1	C	A		Homozygous	31	31	100	0.470588	36.9608	Gene: EBNA-1, Gene: EBNA-1, CDS: EBNA-1, mRNA: EBNA-1, mRNA: EBNA-1	YP_401631.1:c.[1-69015C>A]; YP_401677.1:c.[1427C>A]	YP_401677.1:p.Pro476Gln
97118	SNV	1	G	A	9	Homozygous	39	39	100	0.487179	37.3846	Gene: EBNA-1, Gene: EBNA-1, CDS: EBNA-1, mRNA: EBNA-1, mRNA: EBNA-1	YP_401631.1:c.[1-68985G>A]; YP_401677.1:c.[1457G>A]	YP_401677.1:p.Arg486Lys
97120	SNV	1	G	C	9	Homozygous	39	39	100	0.487179	37.3846	Gene: EBNA-1, Gene: EBNA-1, CDS: EBNA-1, mRNA: EBNA-1, mRNA: EBNA-1	YP_401631.1:c.[1-68983G>C]; YP_401677.1:c.[1459G>C]	YP_401677.1:p.Ala487Leu
97121	SNV	1	C	T	9	Homozygous	39	39	100	0.487179	37.3846	Gene: EBNA-1, Gene: EBNA-1, CDS: EBNA-1, mRNA: EBNA-1, mRNA: EBNA-1	YP_401631.1:c.[1-68982C>T]; YP_401677.1:c.[1460C>T]	YP_401677.1:p.Ala487Leu
97135	SNV	1	A	T		Homozygous	26	26	100	0.428571	36.0476	Gene: EBNA-1, Gene: EBNA-1, CDS: EBNA-1, mRNA: EBNA-1, mRNA: EBNA-1	YP_401631.1:c.[1-68968A>T]; YP_401677.1:c.[1474A>T]	YP_401677.1:p.Ser492Cys
97158	SNV	1	C	G		Homozygous	25	25	100	0.432432	37.4324	Gene: EBNA-1, Gene: EBNA-1, CDS: EBNA-1, mRNA: EBNA-1, mRNA: EBNA-1	YP_401631.1:c.[1-68945C>G]; YP_401677.1:c.[1497C>G]	YP_401677.1:p.Asp499Glu
97161	SNV	1	A	T		Homozygous	24	24	100	0.459459	37.6216	Gene: EBNA-1, Gene: EBNA-1, CDS: EBNA-1, mRNA: EBNA-1, mRNA: EBNA-1	YP_401631.1:c.[1-68942A>T]; YP_401677.1:c.[1500A>T]	YP_401677.1:p.Glu500Asp
97166	SNV	1	C	A		Homozygous	24	24	100	0.421053	37.2105	Gene: EBNA-1, Gene: EBNA-1, CDS: EBNA-1, mRNA: EBNA-1, mRNA: EBNA-1	YP_401631.1:c.[1-68937C>A]; YP_401677.1:c.[1505C>A]	YP_401677.1:p.Thr502Asn
97221	SNV	1	A	C		Homozygous	20	20	100	0.40625	37.9688	Gene: EBNA-1, Gene: EBNA-1, CDS: EBNA-1, mRNA: EBNA-1, mRNA: EBNA-1	YP_401631.1:c.[1-68882A>C]; YP_401677.1:c.[1560A>C]
97232	SNV	1	C	T		Homozygous	20	20	100	0.40625	37.9688	Gene: EBNA-1, Gene: EBNA-1, CDS: EBNA-1, mRNA: EBNA-1, mRNA: EBNA-1	YP_401631.1:c.[1-68871C>T]; YP_401677.1:c.[1571C>T]	YP_401677.1:p.Thr524Ile
97235	SNV	1	C	G		Homozygous	21	21	100	0.375	37.7188	Gene: EBNA-1, Gene: EBNA-1, CDS: EBNA-1, mRNA: EBNA-1, mRNA: EBNA-1	YP_401631.1:c.[1-68868C>G]; YP_401677.1:c.[1574C>G]	YP_401677.1:p.Ala525Gly
98148	SNV	1	G	C		Homozygous	35	35	100	0.491228	37.4211	Gene: BKRF2, Gene: BKRF3, CDS: BKRF3	YP_401631.1:c.[1-67955G>C]; YP_401679.1:c.[84G>C]
98235	SNV	1	C	A		Homozygous	33	33	100	0.446809	34.9149	Gene: BKRF2, Gene: BKRF3, CDS: BKRF3	YP_401631.1:c.[1-67868C>A]; YP_401679.1:c.[171C>A]
98244	SNV	1	T	A		Homozygous	32	32	100	0.452381	36.0714	Gene: BKRF2, Gene: BKRF3, CDS: BKRF3	YP_401631.1:c.[1-67859T>A]; YP_401679.1:c.[180T>A]
98262	SNV	1	A	G		Homozygous	31	31	100	0.380952	36.8333	Gene: BKRF2, Gene: BKRF3, CDS: BKRF3	YP_401631.1:c.[1-67841A>G]; YP_401679.1:c.[198A>G]
98377	SNV	1	G	A		Homozygous	25	25	100	0.424242	36.4242	Gene: BKRF2, Gene: BKRF3, CDS: BKRF3	YP_401631.1:c.[1-67726G>A]; YP_401679.1:c.[313G>A]	YP_401679.1:p.Val105Ile
98397	SNV	1	T	C		Homozygous	22	22	100	0.375	36.5	Gene: BKRF2, Gene: BKRF3, CDS: BKRF3	YP_401631.1:c.[1-67706T>C]; YP_401679.1:c.[333T>C]
100433	SNV	1	T	G		Homozygous	20	20	100	0.433333	36	Gene: BBLF4, CDS: BBLF4	YP_401631.1:c.[1-65670T>G]; YP_401681.1:c.[1539A>C]
100439	SNV	1	G	A		Homozygous	21	21	100	0.4375	36.25	Gene: BBLF4, CDS: BBLF4	YP_401631.1:c.[1-65664G>A]; YP_401681.1:c.[1533C>T]
101453	SNV	1	G	T		Homozygous	20	20	100	0.291667	33.5417	Gene: BBLF4, CDS: BBLF4	YP_401631.1:c.[1-64650G>T]; YP_401681.1:c.[519C>A]
102502	SNV	1	A	G		Homozygous	20	20	100	0.482759	36.6207	Gene: BBRF1, CDS: BBRF1	YP_401631.1:c.[1-63601A>G]; YP_401682.1:c.[587A>G]	YP_401682.1:p.Lys196Arg
102752	SNV	1	G	A		Homozygous	22	22	100	0.466667	35.8333	Gene: BBRF1, CDS: BBRF1	YP_401631.1:c.[1-63351G>A]; YP_401682.1:c.[837G>A]
102989	SNV	1	A	G		Homozygous	28	28	100	0.487805	36.1463	Gene: BBRF1, CDS: BBRF1	YP_401631.1:c.[1-63114A>G]; YP_401682.1:c.[1074A>G]
102995	SNV	1	A	G		Homozygous	27	27	100	0.475	35.35	Gene: BBRF1, CDS: BBRF1	YP_401631.1:c.[1-63108A>G]; YP_401682.1:c.[1080A>G]
106025	SNV	1	A	G		Homozygous	23	23	100	0.457143	34.6857	Gene: BBLF2/BBLF3, CDS: BBLF2/BBLF3	YP_401631.1:c.[1-60078A>G]; YP_401684.1:c.[726T>C]
106273	SNV	1	T	C		Homozygous	20	20	100	0.407407	36.7407	Gene: BBLF2/BBLF3, CDS: BBLF2/BBLF3	YP_401631.1:c.[1-59830T>C]; YP_401684.1:c.[478A>G]	YP_401684.1:p.Met160Val
106399	SNV	1	T	G		Homozygous	27	27	100	0.486486	35.027	Gene: BBLF2/BBLF3, CDS: BBLF2/BBLF3	YP_401631.1:c.[1-59704T>G]; YP_401684.1:c.[352A>C]
106688	SNV	1	A	G		Homozygous	24	24	100	0.483871	34.7097	Gene: BBLF2/BBLF3, CDS: BBLF2/BBLF3	YP_401631.1:c.[1-59415A>G]; YP_401684.1:c.[63T>C]
106715	SNV	1	G	C		Homozygous	27	27	100	0.470588	36.1176	Gene: BBLF2/BBLF3, Gene: BBRF3, CDS: BBLF2/BBLF3	YP_401631.1:c.[1-59388G>C]; YP_401684.1:c.[36C>G]
107644	SNV	1	C	A		Homozygous	20	21	95.2381	0.37931	35.6552	Gene: BBRF3, CDS: BBRF3	YP_401631.1:c.[1-58459C>A]; YP_401685.1:c.[796C>A]	YP_401685.1:p.Leu266Met
108741	SNV	1	C	T		Homozygous	20	20	100	0.444444	31.6667	Gene: BGLF3, Gene: BGLF3.5, Gene: BGLF4, Gene: BGLF5, Gene: BBLF1, CDS: BGLF5	YP_401631.1:c.[1-57362C>T]; YP_401687.1:c.[1313G>A]	YP_401687.1:p.Ser438Asn
109917	SNV	1	A	T		Homozygous	25	25	100	0.475	37	Gene: BGLF3, Gene: BGLF3.5, Gene: BGLF4, Gene: BGLF5, CDS: BGLF5	YP_401631.1:c.[1-56186A>T]; YP_401687.1:c.[137T>A]	YP_401687.1:p.Phe46Tyr
110688	SNV	1	A	C		Homozygous	23	23	100	0.454545	36.9697	Gene: BGLF3, Gene: BGLF3.5, Gene: BGLF4, CDS: BGLF4	YP_401631.1:c.[1-55415A>C]; YP_401688.1:c.[639T>G]
111506	SNV	1	T	C		Homozygous	27	27	100	0.5	35.6842	Gene: BGLF3, Gene: BGLF3.5, CDS: BGLF3.5	YP_401631.1:c.[1-54597T>C]; YP_401724.1:c.[161A>G]	YP_401724.1:p.His54Arg
111892	SNV	1	G	A		Homozygous	32	32	100	0.462963	37.2593	Gene: BGLF3, CDS: BGLF3	YP_401631.1:c.[1-54211G>A]; YP_401689.1:c.[760C>T]	YP_401689.1:p.Pro254Ser
112466	SNV	1	G	A		Homozygous	28	28	100	0.439024	36.5854	Gene: BGLF3, CDS: BGLF3	YP_401631.1:c.[1-53637G>A]; YP_401689.1:c.[186C>T]
112601	SNV	1	G	T		Homozygous	21	21	100	0.483871	36.9677	Gene: BGLF3, CDS: BGLF3	YP_401631.1:c.[1-53502G>T]; YP_401689.1:c.[51C>A]
112919	SNV	1	T	C		Homozygous	21	22	95.4545	0.451613	35.9032	Gene: BGRF1/BDRF1, CDS: BGRF1/BDRF1	YP_401631.1:c.[1-53184T>C]; YP_401690.1:c.[270T>C]
112994	SNV	1	A	C		Homozygous	28	28	100	0.488372	36.5116	Gene: BGRF1/BDRF1, CDS: BGRF1/BDRF1	YP_401631.1:c.[1-53109A>C]; YP_401690.1:c.[345A>C]
113027	SNV	1	G	A		Homozygous	25	25	100	0.486486	36.8649	Gene: BGRF1/BDRF1, CDS: BGRF1/BDRF1	YP_401631.1:c.[1-53076G>A]; YP_401690.1:c.[378G>A]
113439	SNV	1	G	A		Homozygous	20	20	100	0.466667	35.1667	Gene: BGRF1/BDRF1, Gene: BDLF3.5, Gene: BDLF4, Gene: BGLF1, Gene: BGLF2, CDS: BGRF1/BDRF1	YP_401631.1:c.[1-52664G>A]; YP_401690.1:c.[790G>A]	YP_401690.1:p.Ala264Thr
114475	SNV	1	G	T		Homozygous	23	23	100	0.470588	34	Gene: BGRF1/BDRF1, Gene: BDLF3.5, Gene: BDLF4, Gene: BGLF1, Gene: BGLF2, CDS: BGLF2	YP_401631.1:c.[1-51628G>T]; YP_401690.1:c.[936+890G>T]; YP_401691.1:c.[111C>A]
114955	SNV	1	G	T		Homozygous	20	20	100	0.454545	37.9394	Gene: BGRF1/BDRF1, Gene: BDLF3.5, Gene: BDLF4, Gene: BGLF1, CDS: BGLF1	YP_401631.1:c.[1-51148G>T]; YP_401690.1:c.[936+1370G>T]; YP_401692.1:c.[1132C>A]	YP_401692.1:p.Arg378Ser
115411	SNV	1	A	G		Homozygous	20	20	100	0.4375	36.1562	Gene: BGRF1/BDRF1, Gene: BDLF3.5, Gene: BDLF4, Gene: BGLF1, CDS: BGLF1	YP_401631.1:c.[1-50692A>G]; YP_401690.1:c.[937-1516A>G]; YP_401692.1:c.[676T>C]	YP_401692.1:p.Ser226Pro
115691	SNV	1	A	C		Homozygous	25	25	100	0.382353	35.9706	Gene: BGRF1/BDRF1, Gene: BDLF3.5, Gene: BDLF4, Gene: BGLF1, CDS: BGLF1	YP_401631.1:c.[1-50412A>C]; YP_401690.1:c.[937-1236A>C]; YP_401692.1:c.[396T>G]
115832	SNV	1	A	C		Homozygous	21	21	100	0.5	36.4211	Gene: BGRF1/BDRF1, Gene: BDLF3.5, Gene: BDLF4, Gene: BGLF1, CDS: BGLF1	YP_401631.1:c.[1-50271A>C]; YP_401690.1:c.[937-1095A>C]; YP_401692.1:c.[255T>G]	YP_401692.1:p.Asp85Glu
115934	SNV	1	C	T		Homozygous	24	24	100	0.435897	34.8974	Gene: BGRF1/BDRF1, Gene: BDLF3.5, Gene: BDLF4, Gene: BGLF1, CDS: BGLF1	YP_401631.1:c.[1-50169C>T]; YP_401690.1:c.[937-993C>T]; YP_401692.1:c.[153G>A]
116305	SNV	1	C	G		Homozygous	29	29	100	0.46	36.36	Gene: BGRF1/BDRF1, Gene: BDLF3.5, Gene: BDLF4, CDS: BDLF4	YP_401631.1:c.[1-49798C>G]; YP_401690.1:c.[937-622C>G]; YP_401693.1:c.[429G>C]
116695	SNV	1	C	A		Homozygous	20	20	100	0.483871	34.1613	Gene: BGRF1/BDRF1, Gene: BDLF3.5, Gene: BDLF4, CDS: BDLF4	YP_401631.1:c.[1-49408C>A]; YP_401690.1:c.[937-232C>A]; YP_401693.1:c.[39G>T]	YP_401693.1:p.Glu13Asp
116808	SNV	1	A	G		Homozygous	25	25	100	0.30303	36.2424	Gene: BGRF1/BDRF1, Gene: BDLF3.5, CDS: BDLF3.5	YP_401631.1:c.[1-49295A>G]; YP_401690.1:c.[937-119A>G]; YP_401725.1:c.[138T>C]
116902	SNV	1	C	A		Homozygous	26	26	100	0.294118	36.2647	Gene: BGRF1/BDRF1, Gene: BDLF3.5, CDS: BDLF3.5	YP_401631.1:c.[1-49201C>A]; YP_401690.1:c.[937-25C>A]; YP_401725.1:c.[44G>T]	YP_401725.1:p.Gly15Val
118587	SNV	1	A	G		Homozygous	22	22	100	0.275862	36.1724	Gene: BDLF1, Gene: BDLF2, Gene: BDLF3, CDS: BDLF3	YP_401631.1:c.[1-47516A>G]; YP_401694.1:c.[192T>C]
118710	SNV	1	A	G		Homozygous	29	29	100	0.488372	36.9302	Gene: BDLF1, Gene: BDLF2, Gene: BDLF3, CDS: BDLF3	YP_401631.1:c.[1-47393A>G]; YP_401694.1:c.[69T>C]
119819	SNV	1	G	C		Homozygous	26	26	100	0.363636	34.9091	Gene: BDLF1, Gene: BDLF2, CDS: BDLF2	YP_401631.1:c.[1-46284G>C]; YP_401695.1:c.[283C>G]	YP_401695.1:p.Gln95Glu
121690	SNV	1	T	C		Homozygous	24	24	100	0.485714	36.6857	Gene: BcLF1, CDS: BcLF1	YP_401631.1:c.[1-44413T>C]; YP_401697.1:c.[3489A>G]
121738	SNV	1	G	A		Homozygous	26	26	100	0.4	35.0571	Gene: BcLF1, CDS: BcLF1	YP_401631.1:c.[1-44365G>A]; YP_401697.1:c.[3441C>T]
121762	SNV	1	A	G		Homozygous	25	25	100	0.447368	35.7368	Gene: BcLF1, CDS: BcLF1	YP_401631.1:c.[1-44341A>G]; YP_401697.1:c.[3417T>C]
121777	SNV	1	G	T		Homozygous	24	24	100	0.457143	36.8571	Gene: BcLF1, CDS: BcLF1	YP_401631.1:c.[1-44326G>T]; YP_401697.1:c.[3402C>A]
121957	SNV	1	A	G		Homozygous	23	23	100	0.472222	36.1389	Gene: BcLF1, CDS: BcLF1	YP_401631.1:c.[1-44146A>G]; YP_401697.1:c.[3222T>C]
122209	SNV	1	A	G		Homozygous	24	24	100	0.419355	36.3871	Gene: BcLF1, CDS: BcLF1	YP_401631.1:c.[1-43894A>G]; YP_401697.1:c.[2970T>C]
122725	SNV	1	T	C		Homozygous	21	21	100	0.307692	35.1923	Gene: BcLF1, CDS: BcLF1	YP_401631.1:c.[1-43378T>C]; YP_401697.1:c.[2454A>G]
122773	SNV	1	C	A		Homozygous	23	23	100	0.448276	36.2759	Gene: BcLF1, CDS: BcLF1	YP_401631.1:c.[1-43330C>A]; YP_401697.1:c.[2406G>T]	YP_401697.1:p.Glu802Asp
122938	SNV	1	A	T		Homozygous	20	20	100	0.321429	35.75	Gene: BcLF1, CDS: BcLF1	YP_401631.1:c.[1-43165A>T]; YP_401697.1:c.[2241T>A]
123228	SNV	1	A	C		Homozygous	28	28	100	0.470588	37.1765	Gene: BcLF1, CDS: BcLF1	YP_401631.1:c.[1-42875A>C]; YP_401697.1:c.[1951T>G]	YP_401697.1:p.Ser651Ala
123313	SNV	1	G	A		Homozygous	23	23	100	0.428571	37.6286	Gene: BcLF1, CDS: BcLF1	YP_401631.1:c.[1-42790G>A]; YP_401697.1:c.[1866C>T]
123655	SNV	1	A	G		Homozygous	30	30	100	0.480769	37.4615	Gene: BcLF1, CDS: BcLF1	YP_401631.1:c.[1-42448A>G]; YP_401697.1:c.[1524T>C]
123673	SNV	1	A	C		Homozygous	30	30	100	0.5	37.4615	Gene: BcLF1, CDS: BcLF1	YP_401631.1:c.[1-42430A>C]; YP_401697.1:c.[1506T>G]	YP_401697.1:p.Ile502Met
123792	SNV	1	G	T		Homozygous	25	25	100	0.45	36.5	Gene: BcLF1, CDS: BcLF1	YP_401631.1:c.[1-42311G>T]; YP_401697.1:c.[1387C>A]
127598	SNV	1	A	G		Homozygous	21	21	100	0.424242	36.0606	Gene: BcRF1, Gene: BTRF1, CDS: BTRF1	YP_401631.1:c.[1-38505A>G]; YP_401699.1:c.[183A>G]
127725	SNV	1	G	T		Homozygous	20	21	95.2381	0.484848	36.9091	Gene: BcRF1, Gene: BTRF1, CDS: BTRF1	YP_401631.1:c.[1-38378G>T]; YP_401699.1:c.[310G>T]	YP_401699.1:p.Ala104Ser
128102	SNV	1	C	T		Homozygous	20	20	100	0.464286	35.1071	Gene: BcRF1, Gene: BTRF1, CDS: BTRF1	YP_401631.1:c.[1-38001C>T]; YP_401699.1:c.[687C>T]
128269	SNV	1	C	A		Homozygous	22	22	100	0.457143	37.2857	Gene: BcRF1, Gene: BTRF1, CDS: BTRF1	YP_401631.1:c.[1-37834C>A]; YP_401699.1:c.[854C>A]	YP_401699.1:p.Pro285Gln
128585	SNV	1	T	C		Homozygous	24	24	100	0.466667	37.3333	Gene: BcRF1, Gene: BTRF1, CDS: BTRF1	YP_401631.1:c.[1-37518T>C]; YP_401699.1:c.[1170T>C]
128678	SNV	1	A	T		Homozygous	23	23	100	0.451613	36.6129	Gene: BcRF1, Gene: BTRF1, Gene: BXLF1, Gene: BXLF2, CDS: BXLF2	YP_401631.1:c.[1-37425A>T]; YP_401700.1:c.[2070T>A]
129101	SNV	1	A	G		Homozygous	26	26	100	0.352941	36.4118	Gene: BXLF1, Gene: BXLF2, CDS: BXLF2	YP_401631.1:c.[1-37002A>G]; YP_401700.1:c.[1647T>C]
129113	SNV	1	G	A		Homozygous	27	27	100	0.488372	35.8372	Gene: BXLF1, Gene: BXLF2, CDS: BXLF2	YP_401631.1:c.[1-36990G>A]; YP_401700.1:c.[1635C>T]
129200	SNV	1	C	A		Homozygous	22	22	100	0.37037	33.1481	Gene: BXLF1, Gene: BXLF2, CDS: BXLF2	YP_401631.1:c.[1-36903C>A]; YP_401700.1:c.[1548G>T]
129234	SNV	1	G	A		Homozygous	20	20	100	0.375	33.5833	Gene: BXLF1, Gene: BXLF2, CDS: BXLF2	YP_401631.1:c.[1-36869G>A]; YP_401700.1:c.[1514C>T]	YP_401700.1:p.Ala505Val
129716	SNV	1	T	C		Homozygous	23	23	100	0.5	36.5625	Gene: BXLF1, Gene: BXLF2, CDS: BXLF2	YP_401631.1:c.[1-36387T>C]; YP_401700.1:c.[1032A>G]
130159	SNV	1	C	T		Homozygous	24	24	100	0.411765	37.2647	Gene: BXLF1, Gene: BXLF2, CDS: BXLF2	YP_401631.1:c.[1-35944C>T]; YP_401700.1:c.[589G>A]	YP_401700.1:p.Val197Ile
132956	SNV	1	G	A		Homozygous	21	21	100	0.366667	35.8333	Gene: BXRF1, CDS: BXRF1	YP_401631.1:c.[1-33147G>A]; YP_401702.1:c.[386G>A]	YP_401702.1:p.Arg129His
137481	SNV	1	C	A		Homozygous	23	23	100	0.382353	35.6765	Gene: BILF2	YP_401631.1:c.1-28622C>A
138283	SNV	1	T	C		Homozygous	26	26	100	0.470588	36.9706		YP_401631.1:c.1-27820T>C
138577	SNV	1	T	G		Homozygous	24	24	100	0.206897	35.069	Gene: RPMS1	YP_401631.1:c.1-27526T>G
138580	SNV	1	A	C		Homozygous	24	24	100	0.08	36.4	Gene: RPMS1	YP_401631.1:c.1-27523A>C
138624	SNV	1	G	A		Homozygous	21	21	100	0.269231	37	Gene: RPMS1	YP_401631.1:c.1-27479G>A
138699	SNV	1	G	T		Homozygous	19	20	95	0.428571	36.8214	Gene: RPMS1	YP_401631.1:c.1-27404G>T
138876	Deletion	1	C	-		Homozygous	22	22	100	0.318182	33.4091	Gene: RPMS1	YP_401631.1:c.1-27227delC
139206	Deletion	4	GGGG	-		Homozygous	12	21	57.1429	0.333333	27.1667	Gene: RPMS1, Repeat region: Repeat region	YP_401631.1:c.1-26897_1-26894delGGGG
139441	SNV	1	A	G		Homozygous	24	24	100	0.388889	37.0278	Gene: RPMS1	YP_401631.1:c.1-26662A>G
139496	SNV	1	A	G		Homozygous	25	25	100	0.459459	36.6486	Gene: RPMS1	YP_401631.1:c.1-26607A>G
139593	SNV	1	C	A		Homozygous	31	31	100	0.431818	37.1818	Gene: RPMS1	YP_401631.1:c.1-26510C>A
139600	SNV	1	A	G		Homozygous	30	30	100	0.47619	36.119	Gene: RPMS1	YP_401631.1:c.1-26503A>G
139613	Insertion	1	-	T		Homozygous	29	30	96.6667	0.344828	33.5862	Gene: RPMS1	YP_401631.1:c.1-26491_1-26490insT
139628	SNV	1	G	A		Homozygous	32	32	100	0.477273	37.0227	Gene: RPMS1	YP_401631.1:c.1-26475G>A
139650	SNV	1	T	C		Homozygous	36	36	100	0.479167	36.6667	Gene: RPMS1	YP_401631.1:c.1-26453T>C
139654	SNV	1	A	C		Homozygous	37	37	100	0.470588	37.0392	Gene: RPMS1	YP_401631.1:c.1-26449A>C
143679	SNV	1	A	G		Homozygous	25	25	100	0.452381	36.2381	Gene: RPMS1, Gene: LF3, Replication origin: region containing oriLyt,_core lytic cycle origin of DNA replication, Repeat region: DR, Misc. feature: B95-8 deletion restored from Raji	YP_401631.1:c.1-22424A>G
143693	SNV	1	C	T		Homozygous	24	24	100	0.472222	35.3056	Gene: RPMS1, Gene: LF3, Replication origin: region containing oriLyt,_core lytic cycle origin of DNA replication, Repeat region: DR, Misc. feature: B95-8 deletion restored from Raji	YP_401631.1:c.1-22410C>T
144400	SNV	1	T	C		Homozygous	24	24	100	0.351351	36.1622	Gene: RPMS1, Replication origin: region containing oriLyt,_core lytic cycle origin of DNA replication, Misc. feature: B95-8 deletion restored from Raji	YP_401631.1:c.1-21703T>C
144565	SNV	1	G	T		Homozygous	26	26	100	0.459459	35.7297	Gene: RPMS1, Misc. feature: B95-8 deletion restored from Raji	YP_401631.1:c.1-21538G>T
145842	SNV	1	C	G		Homozygous	21	21	100	0.484848	37.3939	Gene: RPMS1, Misc. feature: B95-8 deletion restored from Raji	YP_401631.1:c.1-20261C>G
145896	SNV	1	C	A		Homozygous	22	22	100	0.470588	37.8235	Gene: RPMS1, Misc. feature: B95-8 deletion restored from Raji	YP_401631.1:c.1-20207C>A
146052	Deletion	1	A	-		Homozygous	34	34	100	0.5	35.1765	Gene: RPMS1, Misc. feature: B95-8 deletion restored from Raji	YP_401631.1:c.1-20051delA
146060	SNV	1	A	G		Homozygous	29	29	100	0.386364	37.0682	Gene: RPMS1, Misc. feature: B95-8 deletion restored from Raji	YP_401631.1:c.1-20043A>G
146079	SNV	1	T	C		Homozygous	31	31	100	0.4	36.8444	Gene: RPMS1, Misc. feature: B95-8 deletion restored from Raji	YP_401631.1:c.1-20024T>C
146089	SNV	1	A	C		Homozygous	33	33	100	0.395833	37.6042	Gene: RPMS1, Misc. feature: B95-8 deletion restored from Raji	YP_401631.1:c.1-20014A>C
146116	SNV	1	G	A		Homozygous	31	31	100	0.414634	37.5366	Gene: RPMS1, Misc. feature: B95-8 deletion restored from Raji	YP_401631.1:c.1-19987G>A
146127	Deletion	3	AGG	-		Homozygous	28	28	100	0.464286	36.4643	Gene: RPMS1, Misc. feature: B95-8 deletion restored from Raji	YP_401631.1:c.1-19976_1-19974delAGG
146221	SNV	1	T	C		Homozygous	31	31	100	0.469388	36.6531	Gene: RPMS1, Misc. feature: B95-8 deletion restored from Raji	YP_401631.1:c.1-19882T>C
146238	SNV	1	G	A		Homozygous	31	31	100	0.434783	36.6739	Gene: RPMS1, Misc. feature: B95-8 deletion restored from Raji	YP_401631.1:c.1-19865G>A
146242	SNV	1	A	G	10	Homozygous	42	42	100	0.47619	37.1667	Gene: RPMS1, Misc. feature: B95-8 deletion restored from Raji	YP_401631.1:c.1-19861A>G
146243	SNV	1	A	G	10	Homozygous	42	42	100	0.47619	37.1667	Gene: RPMS1, Misc. feature: B95-8 deletion restored from Raji	YP_401631.1:c.1-19860A>G
146991	SNV	1	A	G		Homozygous	23	23	100	0.487805	37.5854	Gene: RPMS1, Misc. feature: B95-8 deletion restored from Raji	YP_401631.1:c.1-19112A>G
147089	SNV	1	G	T		Homozygous	21	21	100	0.363636	36.697	Gene: RPMS1, Misc. feature: B95-8 deletion restored from Raji	YP_401631.1:c.1-19014G>T
148484	SNV	1	T	C		Homozygous	24	24	100	0.487179	36.5897	Gene: RPMS1, Misc. feature: B95-8 deletion restored from Raji	YP_401631.1:c.1-17619T>C
149635	SNV	1	T	G		Homozygous	22	22	100	0.448276	35.3103	Gene: RPMS1, Gene: BILF1, Gene: LF1, Gene: LF2, CDS: LF2, mRNA: RPMS1, Misc. feature: B95-8 deletion restored from Raji	YP_401631.1:c.[1-16468T>G]; YP_401708.1:c.[690A>C]
150471	SNV	1	A	G		Homozygous	20	20	100	0.5	36.0625	Gene: RPMS1, Gene: BILF1, Gene: LF1, CDS: LF1, Misc. feature: B95-8 deletion restored from Raji	YP_401631.1:c.[1-15632A>G]; YP_401709.1:c.[1224T>C]; YP_401710.1:c.[26+123A>G]
150675	SNV	1	A	G		Homozygous	21	21	100	0.454545	35.3636	Gene: RPMS1, Gene: BILF1, Gene: LF1, CDS: LF1, Misc. feature: B95-8 deletion restored from Raji	YP_401631.1:c.[1-15428A>G]; YP_401709.1:c.[1020T>C]; YP_401710.1:c.[26+327A>G]
150683	SNV	1	C	T		Homozygous	21	21	100	0.483871	36.0323	Gene: RPMS1, Gene: BILF1, Gene: LF1, CDS: LF1, Misc. feature: B95-8 deletion restored from Raji	YP_401631.1:c.[1-15420C>T]; YP_401709.1:c.[1012G>A]; YP_401710.1:c.[26+335C>T]	YP_401709.1:p.Asp338Asn
150702	SNV	1	G	A		Homozygous	21	21	100	0.46875	36.7812	Gene: RPMS1, Gene: BILF1, Gene: LF1, CDS: LF1, Misc. feature: B95-8 deletion restored from Raji	YP_401631.1:c.[1-15401G>A]; YP_401709.1:c.[993C>T]; YP_401710.1:c.[26+354G>A]
150754	SNV	1	G	A		Homozygous	21	21	100	0.444444	37.0833	Gene: RPMS1, Gene: BILF1, Gene: LF1, CDS: LF1, Misc. feature: B95-8 deletion restored from Raji	YP_401631.1:c.[1-15349G>A]; YP_401709.1:c.[941C>T]; YP_401710.1:c.[26+406G>A]	YP_401709.1:p.Ser314Phe
151140	SNV	1	G	T		Homozygous	21	21	100	0.458333	35.125	Gene: RPMS1, Gene: BILF1, Gene: LF1, CDS: LF1, Misc. feature: B95-8 deletion restored from Raji	YP_401631.1:c.[1-14963G>T]; YP_401709.1:c.[555C>A]; YP_401710.1:c.[26+792G>T]	YP_401709.1:p.Asn185Lys
151207	SNV	1	G	A		Homozygous	20	20	100	0.461538	33.4615	Gene: RPMS1, Gene: BILF1, Gene: LF1, CDS: LF1, Misc. feature: B95-8 deletion restored from Raji	YP_401631.1:c.[1-14896G>A]; YP_401709.1:c.[488C>T]; YP_401710.1:c.[26+859G>A]	YP_401709.1:p.Thr163Ile
151822	SNV	1	A	G		Homozygous	21	21	100	0.483871	36.6129	Gene: RPMS1, Gene: BILF1, Gene: BALF5, CDS: BILF1	YP_401631.1:c.[1-14281A>G]; YP_401710.1:c.[26+1474A>G]; YP_401711.1:c.[820T>C]
151943	SNV	1	A	G		Homozygous	24	24	100	0.413793	35.2759	Gene: RPMS1, Gene: BILF1, Gene: BALF5, CDS: BILF1	YP_401631.1:c.[1-14160A>G]; YP_401710.1:c.[26+1595A>G]; YP_401711.1:c.[699T>C]
152024	SNV	1	A	G		Homozygous	20	20	100	0.392857	34.5714	Gene: RPMS1, Gene: BILF1, Gene: BALF5, CDS: BILF1	YP_401631.1:c.[1-14079A>G]; YP_401710.1:c.[26+1676A>G]; YP_401711.1:c.[618T>C]
152612	SNV	1	G	A		Homozygous	22	22	100	0.464286	36.4286	Gene: RPMS1, Gene: BILF1, Gene: BALF5, CDS: BILF1	YP_401631.1:c.[1-13491G>A]; YP_401710.1:c.[26+2264G>A]; YP_401711.1:c.[30C>T]
153094	SNV	1	C	T		Homozygous	22	22	100	0.444444	35.963	Gene: RPMS1, Gene: BALF5	YP_401631.1:c.[1-13009C>T]; YP_401710.1:c.[27-2173C>T]
153961	SNV	1	A	C		Homozygous	21	21	100	0.4375	35.625	Gene: RPMS1, Gene: BALF5, CDS: BALF5	YP_401631.1:c.[1-12142A>C]; YP_401710.1:c.[27-1306A>C]; YP_401712.1:c.[2328T>G]	YP_401712.1:p.Asp776Glu
155511	SNV	1	G	T		Homozygous	24	24	100	0.441176	36.0294	Gene: RPMS1, Gene: BALF5, CDS: RPMS1, CDS: BALF5, mRNA: RPMS1	YP_401631.1:c.[1-10592G>T]; YP_401710.1:c.[271G>T]; YP_401712.1:c.[778C>A]	YP_401710.1:p.[Gly91Cys]; YP_401712.1:p.[Leu260Ile]
158016	SNV	1	C	G		Homozygous	26	26	100	0.461538	37.3846	Gene: RPMS1, Gene: A73, Gene: BALF3, Gene: BALF4, CDS: BALF4	YP_401631.1:c.[1-8087C>G]; YP_401713.1:c.[849G>C]; YP_401714.1:c.[170-609C>G]
158118	SNV	1	G	A		Homozygous	27	27	100	0.425	37.55	Gene: RPMS1, Gene: A73, Gene: BALF3, Gene: BALF4, CDS: BALF4	YP_401631.1:c.[1-7985G>A]; YP_401713.1:c.[747C>T]; YP_401714.1:c.[170-507G>A]
158144	SNV	1	T	C		Homozygous	28	28	100	0.435897	37.5897	Gene: RPMS1, Gene: A73, Gene: BALF3, Gene: BALF4, CDS: BALF4	YP_401631.1:c.[1-7959T>C]; YP_401713.1:c.[721A>G]; YP_401714.1:c.[170-481T>C]	YP_401713.1:p.Lys241Glu
158166	SNV	1	G	A		Homozygous	27	27	100	0.394737	37.5526	Gene: RPMS1, Gene: A73, Gene: BALF3, Gene: BALF4, CDS: BALF4	YP_401631.1:c.[1-7937G>A]; YP_401713.1:c.[699C>T]; YP_401714.1:c.[170-459G>A]
158808	SNV	1	A	G		Homozygous	21	21	100	0.466667	35.3333	Gene: RPMS1, Gene: A73, Gene: BALF3, Gene: BALF4, CDS: BALF4, mRNA: RPMS1	YP_401631.1:c.[1-7295A>G]; YP_401713.1:c.[57T>C]; YP_401714.1:c.[296+57A>G]
158925	SNV	1	C	T		Homozygous	23	23	100	0.454545	36.0303	Gene: RPMS1, Gene: A73, Gene: BALF3, CDS: BALF3, mRNA: RPMS1	YP_401631.1:c.[1-7178C>T]; YP_401714.1:c.[296+174C>T]; YP_401715.1:c.[1984G>A]	YP_401715.1:p.Gly662Ser
159375	SNV	1	G	A		Homozygous	23	23	100	0.470588	36.5	Gene: RPMS1, Gene: A73, Gene: BALF3, Gene: BARF0, CDS: BALF3, CDS: BARF0, mRNA: RPMS1	YP_401631.1:c.[1-6728G>A]; YP_401714.1:c.[297-406G>A]; YP_401715.1:c.[1534C>T]; YP_401716.1:c.[255G>A]
159567	SNV	1	A	T		Heterozygous	12	30	40	0.478261	38.0435	Gene: RPMS1, Gene: A73, Gene: BALF3, Gene: BARF0, CDS: BALF3, CDS: BARF0, mRNA: RPMS1	YP_401631.1:c.[1-6536A>T]; YP_401714.1:c.[297-214A>T]; YP_401715.1:c.[1342T>A]; YP_401716.1:c.[447A>T]	YP_401715.1:p.[Cys448Ser]
159619	SNV	1	C	T		Homozygous	23	23	100	0.433333	36.4333	Gene: RPMS1, Gene: A73, Gene: BALF3, Gene: BARF0, CDS: BALF3, CDS: BARF0, mRNA: RPMS1	YP_401631.1:c.[1-6484C>T]; YP_401714.1:c.[297-162C>T]; YP_401715.1:c.[1290G>A]; YP_401716.1:c.[499C>T]	YP_401716.1:p.[Leu167Phe]
162675	SNV	1	T	C		Homozygous	27	27	100	0.487805	35.2683	Gene: BALF2, CDS: BALF2	YP_401631.1:c.[1-3428T>C]; YP_401717.1:c.[1638A>G]
162885	SNV	1	G	A		Homozygous	26	26	100	0.290323	34.2258	Gene: BALF2, CDS: BALF2	YP_401631.1:c.[1-3218G>A]; YP_401717.1:c.[1428C>T]
162963	SNV	1	A	G		Homozygous	23	26	88.4615	0.333333	33.6667	Gene: BALF2, CDS: BALF2	YP_401631.1:c.[1-3140A>G]; YP_401717.1:c.[1350T>C]
164880	SNV	1	G	T		Homozygous	25	25	100	0.428571	35.4	Gene: BALF1, CDS: BALF1	YP_401631.1:c.[1-1223G>T]; YP_401718.1:c.[66C>A]
165096	SNV	1	C	A		Homozygous	22	22	100	0.483871	36.5484	Gene: BARF1, CDS: BARF1	YP_401631.1:c.[1-1007C>A]; YP_401719.1:c.[51C>A]
165131	SNV	1	T	C		Homozygous	23	23	100	0.5	34.4412	Gene: BARF1, CDS: BARF1	YP_401631.1:c.[1-972T>C]; YP_401719.1:c.[86T>C]	YP_401719.1:p.Val29Ala
165219	SNV	1	G	A		Homozygous	24	24	100	0.485714	34.5714	Gene: BARF1, CDS: BARF1	YP_401631.1:c.[1-884G>A]; YP_401719.1:c.[174G>A]
165384	SNV	1	C	T		Homozygous	21	21	100	0.46875	36.7812	Gene: BARF1, CDS: BARF1	YP_401631.1:c.[1-719C>T]; YP_401719.1:c.[339C>T]
165939	SNV	1	G	C		Homozygous	20	20	100	0.466667	35.4		YP_401631.1:c.1-164G>C
166625	SNV	1	A	C		Homozygous	25	25	100	0.459459	35	Gene: LMP-2A, Gene: LMP-1, Gene: BNLF2a, Gene: BNLF2b, CDS: BNLF2b, mRNA: LMP-1	YP_401720.1:c.212T>G	YP_401720.1:p.Phe71Cys
166726	SNV	1	C	T		Homozygous	21	21	100	0.5	35.1786	Gene: LMP-2A, Gene: LMP-1, Gene: BNLF2a, Gene: BNLF2b, CDS: BNLF2b, mRNA: LMP-1	YP_401720.1:c.111G>A
167137	SNV	1	G	A		Homozygous	29	29	100	0.434783	36.8913	Gene: LMP-2A, Gene: LMP-1, mRNA: LMP-1
167217	SNV	1	C	A		Homozygous	31	31	100	0.489796	37.1633	Gene: LMP-2A, Gene: LMP-1, mRNA: LMP-1
167343	SNV	1	C	T		Homozygous	20	20	100	0.464286	37.3214	Gene: LMP-2A, Gene: LMP-1, mRNA: LMP-1
167780	SNV	1	C	T		Homozygous	20	20	100	0.384615	35.2308	Gene: LMP-2A, Gene: LMP-1, CDS: LMP-1, mRNA: LMP-1	YP_401722.1:c.1083G>A
167808	SNV	1	T	C		Homozygous	23	23	100	0.333333	35.9333	Gene: LMP-2A, Gene: LMP-1, CDS: LMP-1, mRNA: LMP-1	YP_401722.1:c.1055A>G	YP_401722.1:p.His352Arg
167837	SNV	1	T	A		Homozygous	21	21	100	0.3	34.1667	Gene: LMP-2A, Gene: LMP-1, CDS: LMP-1, mRNA: LMP-1	YP_401722.1:c.1026A>T
167850	SNV	1	A	G		Homozygous	20	20	100	0.37931	36.3793	Gene: LMP-2A, Gene: LMP-1, CDS: LMP-1, mRNA: LMP-1	YP_401722.1:c.1013T>C	YP_401722.1:p.Leu338Ser
167862	SNV	1	T	C		Homozygous	20	20	100	0.424242	34.8788	Gene: LMP-2A, Gene: LMP-1, CDS: LMP-1, mRNA: LMP-1	YP_401722.1:c.1001A>G	YP_401722.1:p.Gln334Arg
167899	SNV	1	G	C		Homozygous	22	22	100	0.411765	36.5	Gene: LMP-2A, Gene: LMP-1, CDS: LMP-1, mRNA: LMP-1	YP_401722.1:c.964C>G	YP_401722.1:p.Gln322Glu
167937	SNV	1	C	T		Homozygous	22	22	100	0.470588	34.4118	Gene: LMP-2A, Gene: LMP-1, CDS: LMP-1, mRNA: LMP-1	YP_401722.1:c.926G>A	YP_401722.1:p.Ser309Asn
167985	SNV	1	T	C		Homozygous	24	24	100	0.444444	35.6111	Gene: LMP-2A, Gene: LMP-1, CDS: LMP-1, Repeat region: Repeat region, mRNA: LMP-1	YP_401722.1:c.878A>G	YP_401722.1:p.Asp293Gly
168108	SNV	1	C	G		Homozygous	21	22	95.4545	0.4375	36.5312	Gene: LMP-2A, Gene: LMP-1, CDS: LMP-1, Repeat region: Repeat region, mRNA: LMP-1	YP_401722.1:c.755G>C	YP_401722.1:p.Gly252Ala
168177	SNV	1	C	G		Homozygous	21	21	100	0.4375	36.4375	Gene: LMP-2A, Gene: LMP-1, CDS: LMP-1, mRNA: LMP-1	YP_401722.1:c.686G>C	YP_401722.1:p.Ser229Thr
168223	SNV	1	C	G		Homozygous	20	20	100	0.464286	37.9286	Gene: LMP-2A, Gene: LMP-1, CDS: LMP-1, mRNA: LMP-1	YP_401722.1:c.640G>C	YP_401722.1:p.Glu214Gln
168409	SNV	1	T	G		Homozygous	23	23	100	0.459459	36.9459	Gene: LMP-2A, Gene: LMP-1, CDS: LMP-1, mRNA: LMP-1	YP_401722.1:c.454A>C	YP_401722.1:p.Ile152Leu
168412	SNV	1	G	T		Homozygous	23	23	100	0.416667	37.1389	Gene: LMP-2A, Gene: LMP-1, CDS: LMP-1, mRNA: LMP-1	YP_401722.1:c.451C>A	YP_401722.1:p.Leu151Ile
168474	SNV	1	A	C	11	Homozygous	32	32	100	0.4375	37.2969	Gene: LMP-2A, Gene: LMP-1, CDS: LMP-1, mRNA: LMP-1	YP_401722.1:c.389T>G	YP_401722.1:p.Leu130Arg
168476	SNV	1	C	A	11	Homozygous	32	32	100	0.4375	37.2969	Gene: LMP-2A, Gene: LMP-1, CDS: LMP-1, mRNA: LMP-1	YP_401722.1:c.387G>T	YP_401722.1:p.Met129Ile
171781	SNV	1	C	A		Homozygous	20	20	100	0.5	36.125	Gene: LMP-2A, Gene: LMP-2B
