# Supplementary material for: Identification and characterization of EBV genomes in spontaneously immortalized human peripheral blood B lymphocytes by NGS technology
Source: BMC Genomics. 2013 Nov 19;14:804. doi: 10.1186/1471-2164-14-804 (PMC3882885; doi:10.1186/1471-2164-14-804)
Supplement: Additional file 2: Table S2 — Variants identified in K4123-Mi EBV in comparison with WT-EBV. [file 1471-2164-14-804-S2.xls]

## Sheet: K4413-MiEBV (444 Variants)-1
Reference Position	Type	Length	Reference	Allele	Linkage	Zygosity	Count	Coverage	Frequency	Forward/reverse balance	Average quality	Overlapping annotations	Coding region change	Amino acid change
253	SNV	1	G	T		Homozygous	18	18	100	0.466667		Gene: LMP-2A, Gene: LMP-2B, CDS: LMP-2A, CDS: LMP-2B, mRNA: LMP-2A, mRNA: LMP-2B	YP_401631.1:c.[552G>T]; YP_401632.1:c.[195G>T]	YP_401631.1:p.[Ala66Ser]
475	SNV	1	T	G		Homozygous	23	24	95.8333	0.487805		Gene: LMP-2A, Gene: LMP-2B	YP_401631.1:c.[670+17T>G]; YP_401632.1:c.[313+17T>G]
479	SNV	1	A	G		Homozygous	22	23	95.6522	0.487179		Gene: LMP-2A, Gene: LMP-2B	YP_401631.1:c.[670+21A>G]; YP_401632.1:c.[313+21A>G]
640	SNV	1	C	T		Homozygous	17	17	100	0.428571		Gene: LMP-2A, Gene: LMP-2B, CDS: LMP-2A, CDS: LMP-2B, mRNA: LMP-2A, mRNA: LMP-2B	YP_401631.1:c.[771C>T]; YP_401632.1:c.[414C>T]	YP_401631.1:p.[His139Tyr]
1175	SNV	1	A	G		Homozygous	19	19	100	0.466667		Gene: LMP-2A, Gene: LMP-2B, CDS: LMP-2A, CDS: LMP-2B, mRNA: LMP-2A, mRNA: LMP-2B	YP_401631.1:c.[1150A>G]; YP_401632.1:c.[793A>G]	YP_401631.1:p.[Lys265Arg]; YP_401632.1:p.[Ser265Gly]
1438	SNV	1	T	A		Homozygous	16	16	100	0.428571		Gene: LMP-2A, Gene: LMP-2B, CDS: LMP-2A, CDS: LMP-2B, mRNA: LMP-2A, mRNA: LMP-2B	YP_401631.1:c.[1330T>A]; YP_401632.1:c.[973T>A]	YP_401631.1:p.[Val325Asp]; YP_401632.1:p.[Ser325Thr]
1841	SNV	1	G	C		Homozygous	18	18	100	0.454545		Gene: LMP-2A, Gene: LMP-2B, Gene: BNRF1, CDS: BNRF1	YP_401631.1:c.[1494+161G>C]; YP_401633.1:c.[106G>C]	YP_401633.1:p.Glu36Gln
1870	SNV	1	A	C	1	Homozygous	28	28	100	0.5		Gene: LMP-2A, Gene: LMP-2B, Gene: BNRF1, CDS: BNRF1	YP_401631.1:c.[1494+190A>C]; YP_401633.1:c.[135A>C]
1872	SNV	1	G	A	1	Homozygous	28	28	100	0.5		Gene: LMP-2A, Gene: LMP-2B, Gene: BNRF1, CDS: BNRF1	YP_401631.1:c.[1494+192G>A]; YP_401633.1:c.[137G>A]	YP_401633.1:p.Arg46His
2546	SNV	1	G	C		Homozygous	16	16	100	0.5		Gene: LMP-2A, Gene: LMP-2B, Gene: BNRF1, CDS: BNRF1	YP_401631.1:c.[1494+866G>C]; YP_401633.1:c.[811G>C]	YP_401633.1:p.Glu271Gln
2640	SNV	1	A	G		Homozygous	15	15	100	0.48		Gene: LMP-2A, Gene: LMP-2B, Gene: BNRF1, CDS: BNRF1	YP_401631.1:c.[1494+960A>G]; YP_401633.1:c.[905A>G]	YP_401633.1:p.Asn302Ser
3404	SNV	1	C	T		Homozygous	15	16	93.75	0.464286		Gene: LMP-2A, Gene: LMP-2B, Gene: BNRF1, CDS: BNRF1	YP_401631.1:c.[1494+1724C>T]; YP_401633.1:c.[1669C>T]
3907	SNV	1	G	A		Homozygous	18	18	100	0.466667		Gene: LMP-2A, Gene: LMP-2B, Gene: BNRF1, CDS: BNRF1	YP_401631.1:c.[1494+2227G>A]; YP_401633.1:c.[2172G>A]
3934	SNV	1	C	T		Homozygous	21	21	100	0.486486		Gene: LMP-2A, Gene: LMP-2B, Gene: BNRF1, CDS: BNRF1	YP_401631.1:c.[1494+2254C>T]; YP_401633.1:c.[2199C>T]
3942	SNV	1	G	T		Homozygous	21	21	100	0.5		Gene: LMP-2A, Gene: LMP-2B, Gene: BNRF1, CDS: BNRF1	YP_401631.1:c.[1494+2262G>T]; YP_401633.1:c.[2207G>T]	YP_401633.1:p.Cys736Phe
4020	SNV	1	C	T		Homozygous	15	15	100	0.48		Gene: LMP-2A, Gene: LMP-2B, Gene: BNRF1, CDS: BNRF1	YP_401631.1:c.[1494+2340C>T]; YP_401633.1:c.[2285C>T]	YP_401633.1:p.Ala762Val
4303	SNV	1	A	G		Homozygous	15	15	100	0.5		Gene: LMP-2A, Gene: LMP-2B, Gene: BNRF1, CDS: BNRF1	YP_401631.1:c.[1494+2623A>G]; YP_401633.1:c.[2568A>G]
4317	SNV	1	C	G		Homozygous	16	16	100	0.5		Gene: LMP-2A, Gene: LMP-2B, Gene: BNRF1, CDS: BNRF1	YP_401631.1:c.[1494+2637C>G]; YP_401633.1:c.[2582C>G]	YP_401633.1:p.Ser861Cys
4690	SNV	1	A	C		Homozygous	19	19	100	0.485714		Gene: LMP-2A, Gene: LMP-2B, Gene: BNRF1, CDS: BNRF1	YP_401631.1:c.[1494+3010A>C]; YP_401633.1:c.[2955A>C]
4823	SNV	1	T	C		Homozygous	17	17	100	0.5		Gene: LMP-2A, Gene: LMP-2B, Gene: BNRF1, CDS: BNRF1	YP_401631.1:c.[1494+3143T>C]; YP_401633.1:c.[3088T>C]
5452	SNV	1	T	C		Homozygous	17	17	100	0.464286		Gene: LMP-2A, Gene: LMP-2B, Gene: BNRF1, CDS: BNRF1, mRNA: LMP-2A, mRNA: LMP-2B	YP_401631.1:c.[1494+3772T>C]; YP_401633.1:c.[3717T>C]
5746	SNV	1	T	G		Homozygous	19	19	100	0.470588		Gene: LMP-2A, Gene: LMP-2B, Gene: BNRF1, mRNA: LMP-2A, mRNA: LMP-2B	YP_401631.1:c.1494+4066T>G
5789	SNV	1	G	A		Homozygous	17	17	100	0.448276		Gene: LMP-2A, Gene: LMP-2B, Gene: BNRF1, mRNA: LMP-2A, mRNA: LMP-2B	YP_401631.1:c.1494+4109G>A
5804	Insertion	3	-	TCC		Homozygous	16	20	80	0.5		Gene: LMP-2A, Gene: LMP-2B, Gene: BNRF1, mRNA: LMP-2A, mRNA: LMP-2B	YP_401631.1:c.1494+4123_1494+4124insTCC
5811	SNV	1	A	C		Homozygous	18	20	90	0.46875		Gene: LMP-2A, Gene: LMP-2B, Gene: BNRF1, mRNA: LMP-2A, mRNA: LMP-2B	YP_401631.1:c.1494+4131A>C
6035	SNV	1	C	T		Homozygous	26	27	96.2963	0.469388			YP_401631.1:c.1494+4355C>T
6182	SNV	1	T	C		Homozygous	21	21	100	0.486486			YP_401631.1:c.1494+4502T>C
6370	SNV	1	T	G		Homozygous	28	28	100	0.490566			YP_401631.1:c.1494+4690T>G
6808	SNV	1	T	A		Homozygous	27	27	100	0.479167			YP_401631.1:c.1494+5128T>A
6884	SNV	1	G	A	2	Homozygous	37	37	100	0.486486			YP_401631.1:c.1494+5204G>A
6886	SNV	1	T	G	2	Homozygous	37	37	100	0.486486			YP_401631.1:c.1494+5206T>G
6911	SNV	1	A	G		Homozygous	24	24	100	0.475			YP_401631.1:c.1494+5231A>G
6944	SNV	1	G	A		Homozygous	21	21	100	0.470588			YP_401631.1:c.1494+5264G>A
7123	SNV	1	A	G		Homozygous	21	21	100	0.473684		Misc. RNA: EBER-2 (pol III transcript)	YP_401631.1:c.1494+5443A>G
7160	SNV	1	G	A		Homozygous	19	19	100	0.484848			YP_401631.1:c.1494+5480G>A
7612	SNV	1	G	A		Heterozygous	6	17	35.2941	0.5		Replication origin: region containing oriP,_the latent cycle origin of DNA replication, Repeat region: binding sites for EBNA-1 (site I,_family of repeats,_FR); also functions as a cell type-specific enhancer	YP_401631.1:c.1494+5932G>A
7638	SNV	1	C	A		Homozygous	34	34	100	0.5		Replication origin: region containing oriP,_the latent cycle origin of DNA replication, Repeat region: binding sites for EBNA-1 (site I,_family of repeats,_FR); also functions as a cell type-specific enhancer	YP_401631.1:c.1494+5958C>A
7706	SNV	1	T	C		Homozygous	16	20	80	0.5		Replication origin: region containing oriP,_the latent cycle origin of DNA replication, Repeat region: binding sites for EBNA-1 (site I,_family of repeats,_FR); also functions as a cell type-specific enhancer	YP_401631.1:c.1494+6026T>C
8059	SNV	1	G	A		Homozygous	20	20	100	0.444444		Replication origin: region containing oriP,_the latent cycle origin of DNA replication	YP_401631.1:c.1494+6379G>A
8078	SNV	1	G	A		Homozygous	21	21	100	0.447368		Replication origin: region containing oriP,_the latent cycle origin of DNA replication	YP_401631.1:c.1494+6398G>A
8122	SNV	1	T	C		Homozygous	26	26	100	0.434783		Replication origin: region containing oriP,_the latent cycle origin of DNA replication	YP_401631.1:c.1494+6442T>C
8243	SNV	1	G	A		Homozygous	23	23	100	0.5		Replication origin: region containing oriP,_the latent cycle origin of DNA replication	YP_401631.1:c.1494+6563G>A
8249	SNV	1	C	T	3	Homozygous	39	39	100	0.487179		Replication origin: region containing oriP,_the latent cycle origin of DNA replication	YP_401631.1:c.1494+6569C>T
8251	SNV	1	A	C	3	Homozygous	39	39	100	0.487179		Replication origin: region containing oriP,_the latent cycle origin of DNA replication	YP_401631.1:c.1494+6571A>C
8275	SNV	1	T	G		Homozygous	21	21	100	0.486486		Replication origin: region containing oriP,_the latent cycle origin of DNA replication	YP_401631.1:c.1494+6595T>G
8340	Insertion	1	-	G		Homozygous	18	18	100	0.222222		Replication origin: region containing oriP,_the latent cycle origin of DNA replication	YP_401631.1:c.1494+6659_1494+6660insG
8385	SNV	1	T	G		Homozygous	19	19	100	0.433333		Replication origin: region containing oriP,_the latent cycle origin of DNA replication	YP_401631.1:c.1494+6705T>G
8455	SNV	1	C	T		Homozygous	27	27	100	0.469388		Replication origin: region containing oriP,_the latent cycle origin of DNA replication	YP_401631.1:c.1494+6775C>T
8923	SNV	1	A	G		Homozygous	21	21	100	0.486486		Replication origin: region containing oriP,_the latent cycle origin of DNA replication	YP_401631.1:c.1494+7243A>G
8926	SNV	1	T	C		Homozygous	19	19	100	0.484848		Replication origin: region containing oriP,_the latent cycle origin of DNA replication	YP_401631.1:c.1494+7246T>C
9062	SNV	1	A	G		Homozygous	20	20	100	0.459459		Replication origin: region containing oriP,_the latent cycle origin of DNA replication, Repeat region: dyad symmetry,_binding site for EBNA-1 (site II)	YP_401631.1:c.1494+7382A>G
9097	SNV	1	A	G		Homozygous	24	24	100	0.463415		Replication origin: region containing oriP,_the latent cycle origin of DNA replication, Repeat region: dyad symmetry,_binding site for EBNA-1 (site II)	YP_401631.1:c.1494+7417A>G
9137	SNV	1	C	A		Homozygous	18	18	100	0.484848		Replication origin: region containing oriP,_the latent cycle origin of DNA replication	YP_401631.1:c.1494+7457C>A
9158	SNV	1	A	C		Homozygous	18	18	100	0.5		Replication origin: region containing oriP,_the latent cycle origin of DNA replication	YP_401631.1:c.1494+7478A>C
9166	SNV	1	T	C		Homozygous	18	18	100	0.483871		Replication origin: region containing oriP,_the latent cycle origin of DNA replication	YP_401631.1:c.1494+7486T>C
9220	SNV	1	T	A		Homozygous	17	17	100	0.482759		Replication origin: region containing oriP,_the latent cycle origin of DNA replication	YP_401631.1:c.1494+7540T>A
9234	SNV	1	G	A		Homozygous	15	15	100	0.481481		Replication origin: region containing oriP,_the latent cycle origin of DNA replication	YP_401631.1:c.1494+7554G>A
9270	SNV	1	C	T		Homozygous	20	20	100	0.470588		Replication origin: region containing oriP,_the latent cycle origin of DNA replication	YP_401631.1:c.1494+7590C>T
9447	Insertion	1	-	C		Homozygous	12	15	80	0.5			YP_401631.1:c.1494+7766_1494+7767insC
9980	SNV	1	C	A		Homozygous	15	15	100	0.478261		Gene: BCRF1, CDS: BCRF1	YP_401631.1:c.[1494+8300C>A]; YP_401634.1:c.[306C>A]
10751	SNV	1	T	C		Homozygous	16	16	100	0.482759			YP_401631.1:c.1494+9071T>C
10788	Deletion	1	C	-		Homozygous	15	17	88.2353	0.266667			YP_401631.1:c.1494+9108delC
10792	SNV	1	A	G		Homozygous	17	17	100	0.466667			YP_401631.1:c.1494+9112A>G
10800	Insertion	1	-	C		Homozygous	17	18	94.4444	0.352941			YP_401631.1:c.1494+9119_1494+9120insC
10899	SNV	1	A	C		Homozygous	18	18	100	0.483871			YP_401631.1:c.1494+9219A>C
10926	SNV	1	G	T		Homozygous	18	18	100	0.46875			YP_401631.1:c.1494+9246G>T
10935	SNV	1	T	C		Homozygous	18	18	100	0.454545			YP_401631.1:c.1494+9255T>C
10970	SNV	1	T	A		Homozygous	15	15	100	0.481481			YP_401631.1:c.1494+9290T>A
11017	SNV	1	G	C		Homozygous	18	18	100	0.483871			YP_401631.1:c.1494+9337G>C
11039	SNV	1	A	C		Homozygous	19	19	100	0.5			YP_401631.1:c.1494+9359A>C
11334	SNV	1	T	G		Homozygous	18	19	94.7368	0.470588		Gene: EBNA-1, Gene: EBNA-3B/EBNA-3C, Gene: EBNA-3A, Gene: EBNA-2	YP_401631.1:c.1494+9654T>G
35623	SNV	1	C	A	4	Homozygous	28	28	100	0.392857		Gene: EBNA-1, Gene: EBNA-3B/EBNA-3C, Gene: EBNA-3A, Gene: EBNA-2, Gene: EBNA-LP, CDS: EBNA-LP, mRNA: EBNA-1, mRNA: EBNA-3B/EBNA-3C, mRNA: EBNA-3B/EBNA-3C, mRNA: EBNA-3A, mRNA: EBNA-2, mRNA: EBNA-LP	YP_401631.1:c.[1494+33943C>A]; YP_401636.1:c.[1450C>A]	YP_401636.1:p.His484Arg
35624	SNV	1	A	G	4	Homozygous	28	28	100	0.392857		Gene: EBNA-1, Gene: EBNA-3B/EBNA-3C, Gene: EBNA-3A, Gene: EBNA-2, Gene: EBNA-LP, CDS: EBNA-LP, mRNA: EBNA-1, mRNA: EBNA-3B/EBNA-3C, mRNA: EBNA-3B/EBNA-3C, mRNA: EBNA-3A, mRNA: EBNA-2, mRNA: EBNA-LP	YP_401631.1:c.[1494+33944A>G]; YP_401636.1:c.[1451A>G]	YP_401636.1:p.His484Arg
35625	SNV	1	C	A	4	Homozygous	28	28	100	0.392857		Gene: EBNA-1, Gene: EBNA-3B/EBNA-3C, Gene: EBNA-3A, Gene: EBNA-2, Gene: EBNA-LP, CDS: EBNA-LP, mRNA: EBNA-1, mRNA: EBNA-3B/EBNA-3C, mRNA: EBNA-3B/EBNA-3C, mRNA: EBNA-3A, mRNA: EBNA-2, mRNA: EBNA-LP	YP_401631.1:c.[1494+33945C>A]; YP_401636.1:c.[1452C>A]	YP_401636.1:p.His484Arg
35642	SNV	1	T	A		Homozygous	22	22	100	0.421053		Gene: EBNA-1, Gene: EBNA-3B/EBNA-3C, Gene: EBNA-3A, Gene: EBNA-2, Gene: EBNA-LP, CDS: EBNA-LP, mRNA: EBNA-1, mRNA: EBNA-3B/EBNA-3C, mRNA: EBNA-3B/EBNA-3C, mRNA: EBNA-3A, mRNA: EBNA-2, mRNA: EBNA-LP	YP_401631.1:c.[1494+33962T>A]; YP_401636.1:c.[1469T>A]	YP_401636.1:p.Val490Glu
35662	SNV	1	G	A		Homozygous	21	21	100	0.432432		Gene: EBNA-1, Gene: EBNA-3B/EBNA-3C, Gene: EBNA-3A, Gene: EBNA-2, Gene: EBNA-LP, CDS: EBNA-LP, mRNA: EBNA-1, mRNA: EBNA-3B/EBNA-3C, mRNA: EBNA-3B/EBNA-3C, mRNA: EBNA-3A, mRNA: EBNA-2, mRNA: EBNA-LP	YP_401631.1:c.[1494+33982G>A]; YP_401636.1:c.[1489G>A]	YP_401636.1:p.Val497Ile
35857	SNV	1	T	G		Homozygous	18	18	100	0.433333		Gene: EBNA-1, Gene: EBNA-3B/EBNA-3C, Gene: EBNA-3A, Gene: EBNA-2, Gene: EBNA-LP	YP_401631.1:c.1494+34177T>G
35930	SNV	1	T	G		Homozygous	19	19	100	0.40625		Gene: EBNA-1, Gene: EBNA-3B/EBNA-3C, Gene: EBNA-3A, Gene: EBNA-2, Gene: EBNA-LP	YP_401631.1:c.1494+34250T>G
36425	SNV	1	C	T		Homozygous	12	21	57.1429	0.5		Gene: EBNA-1, Gene: EBNA-3B/EBNA-3C, Gene: EBNA-3A, Gene: EBNA-2, Gene: EBNA-LP, CDS: EBNA-2, Repeat region: Repeat region, mRNA: EBNA-2	YP_401631.1:c.[1494+34745C>T]; YP_401644.1:c.[210C>T]
36434	SNV	1	C	A		Homozygous	16	19	84.2105	0.5		Gene: EBNA-1, Gene: EBNA-3B/EBNA-3C, Gene: EBNA-3A, Gene: EBNA-2, Gene: EBNA-LP, CDS: EBNA-2, Repeat region: Repeat region, mRNA: EBNA-2	YP_401631.1:c.[1494+34754C>A]; YP_401644.1:c.[219C>A]
36441	SNV	1	C	T	5	Homozygous	21	31	67.7419	0.428571		Gene: EBNA-1, Gene: EBNA-3B/EBNA-3C, Gene: EBNA-3A, Gene: EBNA-2, Gene: EBNA-LP, CDS: EBNA-2, Repeat region: Repeat region, mRNA: EBNA-2	YP_401631.1:c.[1494+34761C>T]; YP_401644.1:c.[226C>T]	YP_401644.1:p.Pro76*
36442	SNV	1	C	A	5	Homozygous	21	31	67.7419	0.428571		Gene: EBNA-1, Gene: EBNA-3B/EBNA-3C, Gene: EBNA-3A, Gene: EBNA-2, Gene: EBNA-LP, CDS: EBNA-2, Repeat region: Repeat region, mRNA: EBNA-2	YP_401631.1:c.[1494+34762C>A]; YP_401644.1:c.[227C>A]	YP_401644.1:p.Pro76*
36443	SNV	1	C	A	5	Homozygous	21	31	67.7419	0.428571		Gene: EBNA-1, Gene: EBNA-3B/EBNA-3C, Gene: EBNA-3A, Gene: EBNA-2, Gene: EBNA-LP, CDS: EBNA-2, Repeat region: Repeat region, mRNA: EBNA-2	YP_401631.1:c.[1494+34763C>A]; YP_401644.1:c.[228C>A]	YP_401644.1:p.Pro76*
36450	SNV	1	C	T		Heterozygous	19	31	61.2903	0.457143		Gene: EBNA-1, Gene: EBNA-3B/EBNA-3C, Gene: EBNA-3A, Gene: EBNA-2, Gene: EBNA-LP, CDS: EBNA-2, Repeat region: Repeat region, mRNA: EBNA-2	YP_401631.1:c.[1494+34770C>T]; YP_401644.1:c.[235C>T]	YP_401644.1:p.Pro79Ser
36452	SNV	1	C	A		Homozygous	28	33	84.8485	0.481481		Gene: EBNA-1, Gene: EBNA-3B/EBNA-3C, Gene: EBNA-3A, Gene: EBNA-2, Gene: EBNA-LP, CDS: EBNA-2, Repeat region: Repeat region, mRNA: EBNA-2	YP_401631.1:c.[1494+34772C>A]; YP_401644.1:c.[237C>A]
36461	SNV	1	C	A		Homozygous	14	19	73.6842	0.48		Gene: EBNA-1, Gene: EBNA-3B/EBNA-3C, Gene: EBNA-3A, Gene: EBNA-2, Gene: EBNA-LP, CDS: EBNA-2, Repeat region: Repeat region, mRNA: EBNA-2	YP_401631.1:c.[1494+34781C>A]; YP_401644.1:c.[246C>A]
36479	SNV	1	T	A		Homozygous	32	39	82.0513	0.491803		Gene: EBNA-1, Gene: EBNA-3B/EBNA-3C, Gene: EBNA-3A, Gene: EBNA-2, Gene: EBNA-LP, CDS: EBNA-2, Repeat region: Repeat region, mRNA: EBNA-2	YP_401631.1:c.[1494+34799T>A]; YP_401644.1:c.[264T>A]
36480	SNV	1	T	C		Heterozygous	14	36	38.8889	0.48		Gene: EBNA-1, Gene: EBNA-3B/EBNA-3C, Gene: EBNA-3A, Gene: EBNA-2, Gene: EBNA-LP, CDS: EBNA-2, Repeat region: Repeat region, mRNA: EBNA-2	YP_401631.1:c.[1494+34800T>C]; YP_401644.1:c.[265T>C]	YP_401644.1:p.Ser89Pro
36702	SNV	1	A	G	6	Homozygous	35	35	100	0.485714		Gene: EBNA-1, Gene: EBNA-3B/EBNA-3C, Gene: EBNA-3A, Gene: EBNA-2, Gene: EBNA-LP, CDS: EBNA-2, mRNA: EBNA-2	YP_401631.1:c.[1494+35022A>G]; YP_401644.1:c.[487A>G]	YP_401644.1:p.Arg163Val
36703	SNV	1	G	T	6	Homozygous	35	35	100	0.485714		Gene: EBNA-1, Gene: EBNA-3B/EBNA-3C, Gene: EBNA-3A, Gene: EBNA-2, Gene: EBNA-LP, CDS: EBNA-2, mRNA: EBNA-2	YP_401631.1:c.[1494+35023G>T]; YP_401644.1:c.[488G>T]	YP_401644.1:p.Arg163Val
36710	SNV	1	C	A		Homozygous	19	19	100	0.486486		Gene: EBNA-1, Gene: EBNA-3B/EBNA-3C, Gene: EBNA-3A, Gene: EBNA-2, Gene: EBNA-LP, CDS: EBNA-2, mRNA: EBNA-2	YP_401631.1:c.[1494+35030C>A]; YP_401644.1:c.[495C>A]
36769	SNV	1	A	G		Homozygous	22	22	100	0.47619		Gene: EBNA-1, Gene: EBNA-3B/EBNA-3C, Gene: EBNA-3A, Gene: EBNA-2, Gene: EBNA-LP, CDS: EBNA-2, mRNA: EBNA-2	YP_401631.1:c.[1494+35089A>G]; YP_401644.1:c.[554A>G]	YP_401644.1:p.Gln185Arg
36803	SNV	1	G	T		Homozygous	18	18	100	0.485714		Gene: EBNA-1, Gene: EBNA-3B/EBNA-3C, Gene: EBNA-3A, Gene: EBNA-2, Gene: EBNA-LP, CDS: EBNA-2, mRNA: EBNA-2	YP_401631.1:c.[1494+35123G>T]; YP_401644.1:c.[588G>T]	YP_401644.1:p.Met196Ile
36825	SNV	1	A	T		Homozygous	16	16	100	0.466667		Gene: EBNA-1, Gene: EBNA-3B/EBNA-3C, Gene: EBNA-3A, Gene: EBNA-2, Gene: EBNA-LP, CDS: EBNA-2, mRNA: EBNA-2	YP_401631.1:c.[1494+35145A>T]; YP_401644.1:c.[610A>T]	YP_401644.1:p.Thr204Ser
36831	SNV	1	C	G		Homozygous	15	15	100	0.482759		Gene: EBNA-1, Gene: EBNA-3B/EBNA-3C, Gene: EBNA-3A, Gene: EBNA-2, Gene: EBNA-LP, CDS: EBNA-2, mRNA: EBNA-2	YP_401631.1:c.[1494+35151C>G]; YP_401644.1:c.[616C>G]	YP_401644.1:p.Leu206Val
36849	Insertion	3	-	CTC		Homozygous	16	16	100	0.375		Gene: EBNA-1, Gene: EBNA-3B/EBNA-3C, Gene: EBNA-3A, Gene: EBNA-2, Gene: EBNA-LP, CDS: EBNA-2, mRNA: EBNA-2	YP_401631.1:c.[1494+35168_1494+35169insCTC]; YP_401644.1:c.[633_634insCTC]	YP_401644.1:p.Leu211_Thr212insLeu
36882	SNV	1	C	T		Homozygous	15	16	93.75	0.44		Gene: EBNA-1, Gene: EBNA-3B/EBNA-3C, Gene: EBNA-3A, Gene: EBNA-2, Gene: EBNA-LP, CDS: EBNA-2, mRNA: EBNA-2	YP_401631.1:c.[1494+35202C>T]; YP_401644.1:c.[667C>T]
37625	SNV	1	A	T		Homozygous	17	17	100	0.392857		Gene: EBNA-1, Gene: EBNA-3B/EBNA-3C, Gene: EBNA-3A, Gene: EBNA-2, Gene: EBNA-LP, CDS: EBNA-2, mRNA: EBNA-2, mRNA: EBNA-LP	YP_401631.1:c.[1494+35945A>T]; YP_401644.1:c.[1410A>T]
37636	SNV	1	A	T		Homozygous	17	17	100	0.433333		Gene: EBNA-1, Gene: EBNA-3B/EBNA-3C, Gene: EBNA-3A, Gene: EBNA-2, Gene: EBNA-LP, CDS: EBNA-2, mRNA: EBNA-2, mRNA: EBNA-LP	YP_401631.1:c.[1494+35956A>T]; YP_401644.1:c.[1421A>T]	YP_401644.1:p.Tyr474Phe
37642	SNV	1	A	G		Homozygous	16	16	100	0.428571		Gene: EBNA-1, Gene: EBNA-3B/EBNA-3C, Gene: EBNA-3A, Gene: EBNA-2, Gene: EBNA-LP, CDS: EBNA-2, mRNA: EBNA-2, mRNA: EBNA-LP	YP_401631.1:c.[1494+35962A>G]; YP_401644.1:c.[1427A>G]	YP_401644.1:p.Glu476Gly
37785	Insertion	1	-	A		Homozygous	15	15	100	0.133333		Gene: EBNA-1, Gene: EBNA-3B/EBNA-3C, Gene: EBNA-3A	YP_401631.1:c.1494+36104_1494+36105insA
37823	Deletion	1	T	-		Homozygous	17	17	100	0.235294		Gene: EBNA-1, Gene: EBNA-3B/EBNA-3C, Gene: EBNA-3A	YP_401631.1:c.1494+36143delT
37842	SNV	1	C	T		Homozygous	18	18	100	0.444444		Gene: EBNA-1, Gene: EBNA-3B/EBNA-3C, Gene: EBNA-3A	YP_401631.1:c.1494+36162C>T
38013	Insertion	1	-	G		Heterozygous	32	51	62.7451	0.46875		Gene: EBNA-1, Gene: EBNA-3B/EBNA-3C, Gene: EBNA-3A	YP_401631.1:c.1494+36332_1494+36333insG
38015	SNV	1	T	C		Heterozygous	32	52	61.5385	0.5		Gene: EBNA-1, Gene: EBNA-3B/EBNA-3C, Gene: EBNA-3A, Gene: BHLF1	YP_401631.1:c.1494+36335T>C
38030	SNV	1	G	A		Heterozygous	33	54	61.1111	0.5		Gene: EBNA-1, Gene: EBNA-3B/EBNA-3C, Gene: EBNA-3A, Gene: BHLF1	YP_401631.1:c.1494+36350G>A
38033	SNV	1	A	T		Heterozygous	33	54	61.1111	0.5		Gene: EBNA-1, Gene: EBNA-3B/EBNA-3C, Gene: EBNA-3A, Gene: BHLF1	YP_401631.1:c.1494+36353A>T
38034	SNV	1	G	C	7	Heterozygous	39	105	37.1429	0.487179		Gene: EBNA-1, Gene: EBNA-3B/EBNA-3C, Gene: EBNA-3A, Gene: BHLF1	YP_401631.1:c.1494+36354G>C
38035	SNV	1	G	A	7	Heterozygous	39	105	37.1429	0.487179		Gene: EBNA-1, Gene: EBNA-3B/EBNA-3C, Gene: EBNA-3A, Gene: BHLF1	YP_401631.1:c.1494+36355G>A
38049	Insertion	1	-	G		Heterozygous	22	46	47.8261	0.454545		Gene: EBNA-1, Gene: EBNA-3B/EBNA-3C, Gene: EBNA-3A, Gene: BHLF1	YP_401631.1:c.1494+36368_1494+36369insG
38068	SNV	1	C	G		Homozygous	24	24	100	0.478261		Gene: EBNA-1, Gene: EBNA-3B/EBNA-3C, Gene: EBNA-3A, Gene: BHLF1	YP_401631.1:c.1494+36388C>G
38083	SNV	1	T	G		Homozygous	26	26	100	0.489796		Gene: EBNA-1, Gene: EBNA-3B/EBNA-3C, Gene: EBNA-3A, Gene: BHLF1	YP_401631.1:c.1494+36403T>G
38145	SNV	1	A	T		Homozygous	20	20	100	0.473684		Gene: EBNA-1, Gene: EBNA-3B/EBNA-3C, Gene: EBNA-3A, Gene: BHLF1	YP_401631.1:c.1494+36465A>T
40665	SNV	1	T	C		Homozygous	22	22	100	0.488372		Gene: EBNA-1, Gene: EBNA-3B/EBNA-3C, Gene: EBNA-3A, Replication origin: region containing oriLyt,_core lytic cycle origin of DNA replication, Repeat region: DR	YP_401631.1:c.1494+38985T>C
40674	SNV	1	G	T		Homozygous	22	22	100	0.5		Gene: EBNA-1, Gene: EBNA-3B/EBNA-3C, Gene: EBNA-3A, Replication origin: region containing oriLyt,_core lytic cycle origin of DNA replication, Repeat region: DR	YP_401631.1:c.1494+38994G>T
40809	SNV	1	T	C		Heterozygous	11	28	39.2857	0.47619		Gene: EBNA-1, Gene: EBNA-3B/EBNA-3C, Gene: EBNA-3A, Replication origin: region containing oriLyt,_core lytic cycle origin of DNA replication, Repeat region: DR	YP_401631.1:c.1494+39129T>C
40849	SNV	1	T	C		Heterozygous	7	16	43.75	0.416667		Gene: EBNA-1, Gene: EBNA-3B/EBNA-3C, Gene: EBNA-3A, Replication origin: region containing oriLyt,_core lytic cycle origin of DNA replication, Repeat region: DR	YP_401631.1:c.1494+39169T>C
41822	SNV	1	T	C	8	Homozygous	33	33	100	0.484848		Gene: EBNA-1, Gene: EBNA-3B/EBNA-3C, Gene: EBNA-3A, Gene: BHRF1, Intron: BHRF1	YP_401631.1:c.1494+40142T>C
41823	SNV	1	T	C	8	Homozygous	33	33	100	0.484848		Gene: EBNA-1, Gene: EBNA-3B/EBNA-3C, Gene: EBNA-3A, Gene: BHRF1, Intron: BHRF1	YP_401631.1:c.1494+40143T>C
41835	SNV	1	T	C		Homozygous	17	17	100	0.5		Gene: EBNA-1, Gene: EBNA-3B/EBNA-3C, Gene: EBNA-3A, Gene: BHRF1, Intron: BHRF1	YP_401631.1:c.1494+40155T>C
41855	SNV	1	T	C	9	Homozygous	28	28	100	0.5		Gene: EBNA-1, Gene: EBNA-3B/EBNA-3C, Gene: EBNA-3A, Gene: BHRF1, Intron: BHRF1	YP_401631.1:c.1494+40175T>C
41856	SNV	1	T	C	9	Homozygous	28	28	100	0.5		Gene: EBNA-1, Gene: EBNA-3B/EBNA-3C, Gene: EBNA-3A, Gene: BHRF1, Intron: BHRF1	YP_401631.1:c.1494+40176T>C
41857	SNV	1	T	C	9	Homozygous	28	28	100	0.5		Gene: EBNA-1, Gene: EBNA-3B/EBNA-3C, Gene: EBNA-3A, Gene: BHRF1, Intron: BHRF1	YP_401631.1:c.1494+40177T>C
41904	SNV	1	T	C		Homozygous	17	17	100	0.483871		Gene: EBNA-1, Gene: EBNA-3B/EBNA-3C, Gene: EBNA-3A, Gene: BHRF1, Intron: BHRF1	YP_401631.1:c.1494+40224T>C
41996	SNV	1	T	C		Homozygous	21	21	100	0.444444		Gene: EBNA-1, Gene: EBNA-3B/EBNA-3C, Gene: EBNA-3A, Gene: BHRF1, Intron: BHRF1	YP_401631.1:c.1494+40316T>C
42184	SNV	1	G	T		Homozygous	23	23	100	0.475		Gene: EBNA-1, Gene: EBNA-3B/EBNA-3C, Gene: EBNA-3A, Gene: BHRF1, CDS: BHRF1	YP_401631.1:c.[1494+40504G>T]; YP_401646.1:c.[97G>T]	YP_401646.1:p.Ala33Ser
42327	SNV	1	T	C		Homozygous	25	25	100	0.5		Gene: EBNA-1, Gene: EBNA-3B/EBNA-3C, Gene: EBNA-3A, Gene: BHRF1, CDS: BHRF1	YP_401631.1:c.[1494+40647T>C]; YP_401646.1:c.[240T>C]
42339	SNV	1	C	T		Homozygous	25	25	100	0.5		Gene: EBNA-1, Gene: EBNA-3B/EBNA-3C, Gene: EBNA-3A, Gene: BHRF1, CDS: BHRF1	YP_401631.1:c.[1494+40659C>T]; YP_401646.1:c.[252C>T]
42597	SNV	1	T	C		Homozygous	16	16	100	0.481481		Gene: EBNA-1, Gene: EBNA-3B/EBNA-3C, Gene: EBNA-3A, Gene: BHRF1, CDS: BHRF1	YP_401631.1:c.[1494+40917T>C]; YP_401646.1:c.[510T>C]
43675	SNV	1	T	C		Homozygous	23	23	100	0.487805		Gene: EBNA-1, Gene: EBNA-3B/EBNA-3C, Gene: EBNA-3A	YP_401631.1:c.1494+41995T>C
43820	SNV	1	C	T		Homozygous	15	15	100	0.5		Gene: EBNA-1, Gene: EBNA-3B/EBNA-3C, Gene: EBNA-3A, Gene: BFLF1, Gene: BFLF2, CDS: BFLF2	YP_401631.1:c.[1494+42140C>T]; YP_401647.1:c.[828G>A]
44915	SNV	1	C	T		Homozygous	19	19	100	0.485714		Gene: EBNA-1, Gene: EBNA-3B/EBNA-3C, Gene: EBNA-3A, Gene: BFLF1, CDS: BFLF1	YP_401631.1:c.[1494+43235C>T]; YP_401648.1:c.[1323G>A]
45224	SNV	1	G	A		Homozygous	28	28	100	0.469388		Gene: EBNA-1, Gene: EBNA-3B/EBNA-3C, Gene: EBNA-3A, Gene: BFLF1, CDS: BFLF1	YP_401631.1:c.[1494+43544G>A]; YP_401648.1:c.[1014C>T]
45489	SNV	1	A	T		Homozygous	14	15	93.3333	0.48		Gene: EBNA-1, Gene: EBNA-3B/EBNA-3C, Gene: EBNA-3A, Gene: BFLF1, CDS: BFLF1	YP_401631.1:c.[1494+43809A>T]; YP_401648.1:c.[749T>A]	YP_401648.1:p.Leu250Gln
46220	SNV	1	C	A		Homozygous	22	22	100	0.5		Gene: EBNA-1, Gene: EBNA-3B/EBNA-3C, Gene: EBNA-3A, Gene: BFLF1, CDS: BFLF1	YP_401631.1:c.[1494+44540C>A]; YP_401648.1:c.[18G>T]
47217	SNV	1	A	G		Homozygous	16	16	100	0.5		Gene: EBNA-1, Gene: EBNA-3B/EBNA-3C, Gene: EBNA-3A, Gene: BFRF1A, Gene: BFRF1, CDS: BFRF1	YP_401631.1:c.[1494+45537A>G]; YP_401649.1:c.[615A>G]
47231	SNV	1	C	T		Homozygous	18	18	100	0.5		Gene: EBNA-1, Gene: EBNA-3B/EBNA-3C, Gene: EBNA-3A, Gene: BFRF1A, Gene: BFRF1, CDS: BFRF1	YP_401631.1:c.[1494+45551C>T]; YP_401649.1:c.[629C>T]	YP_401649.1:p.Pro210Leu
47294	SNV	1	G	T		Homozygous	15	15	100	0.5		Gene: EBNA-1, Gene: EBNA-3B/EBNA-3C, Gene: EBNA-3A, Gene: BFRF1A, Gene: BFRF1, CDS: BFRF1	YP_401631.1:c.[1494+45614G>T]; YP_401649.1:c.[692G>T]	YP_401649.1:p.Trp231Leu
47379	SNV	1	C	T		Homozygous	17	17	100	0.451613		Gene: EBNA-1, Gene: EBNA-3B/EBNA-3C, Gene: EBNA-3A, Gene: BFRF1A, Gene: BFRF1, CDS: BFRF1	YP_401631.1:c.[1494+45699C>T]; YP_401649.1:c.[777C>T]
47566	SNV	1	G	T	10	Homozygous	35	35	100	0.428571		Gene: EBNA-1, Gene: EBNA-3B/EBNA-3C, Gene: EBNA-3A, Gene: BFRF1A, Gene: BFRF1, Gene: BFRF2, CDS: BFRF1, CDS: BFRF2	YP_401631.1:c.[1494+45886G>T]; YP_401649.1:c.[964G>T]; YP_401650.1:c.[47G>T]	YP_401649.1:p.[Ala322Ser]; YP_401650.1:p.[Gly16Val]
47568	SNV	1	T	G	10	Homozygous	35	35	100	0.428571		Gene: EBNA-1, Gene: EBNA-3B/EBNA-3C, Gene: EBNA-3A, Gene: BFRF1A, Gene: BFRF1, Gene: BFRF2, CDS: BFRF1, CDS: BFRF2	YP_401631.1:c.[1494+45888T>G]; YP_401649.1:c.[966T>G]; YP_401650.1:c.[49T>G]	YP_401649.1:p.[Ala322Ser]; YP_401650.1:p.[Cys17Gly]
47620	SNV	1	A	C		Homozygous	20	20	100	0.472222		Gene: EBNA-1, Gene: EBNA-3B/EBNA-3C, Gene: EBNA-3A, Gene: BFRF1A, Gene: BFRF1, Gene: BFRF2, CDS: BFRF2	YP_401631.1:c.[1494+45940A>C]; YP_401650.1:c.[101A>C]	YP_401650.1:p.Gln34Pro
47638	SNV	1	G	A		Homozygous	21	22	95.4545	0.487179		Gene: EBNA-1, Gene: EBNA-3B/EBNA-3C, Gene: EBNA-3A, Gene: BFRF1A, Gene: BFRF1, Gene: BFRF2, CDS: BFRF2	YP_401631.1:c.[1494+45958G>A]; YP_401650.1:c.[119G>A]	YP_401650.1:p.Gly40Glu
47737	SNV	1	C	T		Homozygous	22	22	100	0.473684		Gene: EBNA-1, Gene: EBNA-3B/EBNA-3C, Gene: EBNA-3A, Gene: BFRF1A, Gene: BFRF1, Gene: BFRF2, CDS: BFRF2	YP_401631.1:c.[1494+46057C>T]; YP_401650.1:c.[218C>T]	YP_401650.1:p.Ala73Val
47753	SNV	1	G	A		Homozygous	21	22	95.4545	0.5		Gene: EBNA-1, Gene: EBNA-3B/EBNA-3C, Gene: EBNA-3A, Gene: BFRF1A, Gene: BFRF1, Gene: BFRF2, CDS: BFRF2	YP_401631.1:c.[1494+46073G>A]; YP_401650.1:c.[234G>A]
47801	SNV	1	G	T		Homozygous	21	21	100	0.484848		Gene: EBNA-1, Gene: EBNA-3B/EBNA-3C, Gene: EBNA-3A, Gene: BFRF1A, Gene: BFRF1, Gene: BFRF2, CDS: BFRF2	YP_401631.1:c.[1494+46121G>T]; YP_401650.1:c.[282G>T]	YP_401650.1:p.Glu94Asp
47888	SNV	1	C	T		Homozygous	17	18	94.4444	0.481481		Gene: EBNA-1, Gene: EBNA-3B/EBNA-3C, Gene: EBNA-3A, Gene: BFRF1A, Gene: BFRF1, Gene: BFRF2, CDS: BFRF2	YP_401631.1:c.[1494+46208C>T]; YP_401650.1:c.[369C>T]
47907	SNV	1	G	T		Homozygous	17	17	100	0.466667		Gene: EBNA-1, Gene: EBNA-3B/EBNA-3C, Gene: EBNA-3A, Gene: BFRF1A, Gene: BFRF1, Gene: BFRF2, CDS: BFRF2	YP_401631.1:c.[1494+46227G>T]; YP_401650.1:c.[388G>T]	YP_401650.1:p.Val130Phe
48025	SNV	1	A	C		Homozygous	21	21	100	0.485714		Gene: EBNA-1, Gene: EBNA-3B/EBNA-3C, Gene: EBNA-3A, Gene: BFRF1A, Gene: BFRF1, Gene: BFRF2, CDS: BFRF2	YP_401631.1:c.[1494+46345A>C]; YP_401650.1:c.[506A>C]	YP_401650.1:p.Asp169Ala
49713	SNV	1	C	A		Homozygous	26	26	100	0.469388		Gene: EBNA-1, Gene: EBNA-3B/EBNA-3C, Gene: EBNA-3A, Gene: BFRF1A, Gene: BFRF1, Gene: BFRF2, Gene: BFRF3, CDS: BFRF3	YP_401631.1:c.[1494+48033C>A]; YP_401651.1:c.[495C>A]	YP_401651.1:p.His165Gln
49725	SNV	1	A	G		Homozygous	22	22	100	0.463415		Gene: EBNA-1, Gene: EBNA-3B/EBNA-3C, Gene: EBNA-3A, Gene: BFRF1A, Gene: BFRF1, Gene: BFRF2, Gene: BFRF3, CDS: BFRF3	YP_401631.1:c.[1494+48045A>G]; YP_401651.1:c.[507A>G]
52804	SNV	1	A	G		Homozygous	15	15	100	0.461538		Gene: EBNA-1, Gene: EBNA-3B/EBNA-3C, Gene: EBNA-3A, Gene: BOLF1, Gene: BPLF1, Gene: EBNA-1, CDS: BPLF1	YP_401631.1:c.[1494+51124A>G]; YP_401652.1:c.[6436T>C]
52823	SNV	1	G	T		Homozygous	16	16	100	0.5		Gene: EBNA-1, Gene: EBNA-3B/EBNA-3C, Gene: EBNA-3A, Gene: BOLF1, Gene: BPLF1, Gene: EBNA-1, CDS: BPLF1	YP_401631.1:c.[1494+51143G>T]; YP_401652.1:c.[6417C>A]
53219	SNV	1	C	T		Homozygous	18	18	100	0.454545		Gene: EBNA-1, Gene: EBNA-3B/EBNA-3C, Gene: EBNA-3A, Gene: BOLF1, Gene: BPLF1, Gene: EBNA-1, CDS: BPLF1	YP_401631.1:c.[1494+51539C>T]; YP_401652.1:c.[6021G>A]
53276	SNV	1	T	G		Homozygous	18	18	100	0.483871		Gene: EBNA-1, Gene: EBNA-3B/EBNA-3C, Gene: EBNA-3A, Gene: BOLF1, Gene: BPLF1, Gene: EBNA-1, CDS: BPLF1	YP_401631.1:c.[1494+51596T>G]; YP_401652.1:c.[5964A>C]
53516	SNV	1	A	G		Homozygous	16	16	100	0.482759		Gene: EBNA-1, Gene: EBNA-3B/EBNA-3C, Gene: EBNA-3A, Gene: BOLF1, Gene: BPLF1, Gene: EBNA-1, CDS: BPLF1	YP_401631.1:c.[1494+51836A>G]; YP_401652.1:c.[5724T>C]
53526	SNV	1	G	A		Homozygous	18	19	94.7368	0.483871		Gene: EBNA-1, Gene: EBNA-3B/EBNA-3C, Gene: EBNA-3A, Gene: BOLF1, Gene: BPLF1, Gene: EBNA-1, CDS: BPLF1	YP_401631.1:c.[1494+51846G>A]; YP_401652.1:c.[5714C>T]	YP_401652.1:p.Thr1905Met
53576	SNV	1	T	C		Homozygous	18	18	100	0.482759		Gene: EBNA-1, Gene: EBNA-3B/EBNA-3C, Gene: EBNA-3A, Gene: BOLF1, Gene: BPLF1, Gene: EBNA-1, CDS: BPLF1	YP_401631.1:c.[1494+51896T>C]; YP_401652.1:c.[5664A>G]
53605	SNV	1	C	A		Homozygous	18	18	100	0.5		Gene: EBNA-1, Gene: EBNA-3B/EBNA-3C, Gene: EBNA-3A, Gene: BOLF1, Gene: BPLF1, Gene: EBNA-1, CDS: BPLF1	YP_401631.1:c.[1494+51925C>A]; YP_401652.1:c.[5635G>T]	YP_401652.1:p.Val1879Phe
53684	SNV	1	G	A		Homozygous	17	17	100	0.5		Gene: EBNA-1, Gene: EBNA-3B/EBNA-3C, Gene: EBNA-3A, Gene: BOLF1, Gene: BPLF1, Gene: EBNA-1, CDS: BPLF1	YP_401631.1:c.[1494+52004G>A]; YP_401652.1:c.[5556C>T]
53723	SNV	1	C	G		Homozygous	16	16	100	0.5		Gene: EBNA-1, Gene: EBNA-3B/EBNA-3C, Gene: EBNA-3A, Gene: BOLF1, Gene: BPLF1, Gene: EBNA-1, CDS: BPLF1	YP_401631.1:c.[1494+52043C>G]; YP_401652.1:c.[5517G>C]	YP_401652.1:p.Glu1839Asp
53772	SNV	1	G	A	11	Homozygous	22	23	95.6522	0.409091		Gene: EBNA-1, Gene: EBNA-3B/EBNA-3C, Gene: EBNA-3A, Gene: BOLF1, Gene: BPLF1, Gene: EBNA-1, CDS: BPLF1	YP_401631.1:c.[1494+52092G>A]; YP_401652.1:c.[5468C>T]	YP_401652.1:p.Ala1823Val
53774	SNV	1	G	A	11	Homozygous	22	23	95.6522	0.409091		Gene: EBNA-1, Gene: EBNA-3B/EBNA-3C, Gene: EBNA-3A, Gene: BOLF1, Gene: BPLF1, Gene: EBNA-1, CDS: BPLF1	YP_401631.1:c.[1494+52094G>A]; YP_401652.1:c.[5466C>T]
55297	SNV	1	T	C		Homozygous	17	17	100	0.464286		Gene: EBNA-1, Gene: EBNA-3B/EBNA-3C, Gene: EBNA-3A, Gene: BOLF1, Gene: BPLF1, Gene: EBNA-1, CDS: BPLF1, mRNA: EBNA-1, mRNA: EBNA-3B/EBNA-3C, mRNA: EBNA-3B/EBNA-3C, mRNA: EBNA-3A, mRNA: EBNA-1	YP_401631.1:c.[1494+53617T>C]; YP_401652.1:c.[3943A>G]	YP_401652.1:p.Ile1315Val
56432	SNV	1	T	C		Homozygous	20	20	100	0.472222		Gene: EBNA-1, Gene: EBNA-3B/EBNA-3C, Gene: EBNA-3A, Gene: BOLF1, Gene: BPLF1, Gene: EBNA-1, CDS: BPLF1	YP_401631.1:c.[1494+54752T>C]; YP_401652.1:c.[2808A>G]
56444	SNV	1	G	T		Homozygous	20	20	100	0.457143		Gene: EBNA-1, Gene: EBNA-3B/EBNA-3C, Gene: EBNA-3A, Gene: BOLF1, Gene: BPLF1, Gene: EBNA-1, CDS: BPLF1	YP_401631.1:c.[1494+54764G>T]; YP_401652.1:c.[2796C>A]
56557	SNV	1	G	A		Homozygous	18	18	100	0.46875		Gene: EBNA-1, Gene: EBNA-3B/EBNA-3C, Gene: EBNA-3A, Gene: BOLF1, Gene: BPLF1, Gene: EBNA-1, CDS: BPLF1	YP_401631.1:c.[1494+54877G>A]; YP_401652.1:c.[2683C>T]	YP_401652.1:p.Arg895Cys
57110	SNV	1	C	T		Homozygous	17	17	100	0.466667		Gene: EBNA-1, Gene: EBNA-3B/EBNA-3C, Gene: EBNA-3A, Gene: BOLF1, Gene: BPLF1, Gene: EBNA-1, CDS: BPLF1	YP_401631.1:c.[1494+55430C>T]; YP_401652.1:c.[2130G>A]
60049	SNV	1	A	G		Homozygous	18	18	100	0.4375		Gene: EBNA-1, Gene: EBNA-3B/EBNA-3C, Gene: EBNA-3A, Gene: BOLF1, Gene: EBNA-1, CDS: BOLF1	YP_401631.1:c.[1494+58369A>G]; YP_401653.1:c.[2903T>C]	YP_401653.1:p.Ile968Thr
61751	SNV	1	C	T		Homozygous	16	17	94.1176	0.466667		Gene: EBNA-1, Gene: EBNA-3B/EBNA-3C, Gene: EBNA-3A, Gene: BOLF1, Gene: EBNA-1, CDS: BOLF1	YP_401631.1:c.[1494+60071C>T]; YP_401653.1:c.[1201G>A]	YP_401653.1:p.Ala401Thr
62592	SNV	1	T	G		Homozygous	18	18	100	0.46875		Gene: EBNA-1, Gene: EBNA-3B/EBNA-3C, Gene: EBNA-3A, Gene: BOLF1, Gene: EBNA-1, CDS: BOLF1	YP_401631.1:c.[1494+60912T>G]; YP_401653.1:c.[360A>C]
63689	SNV	1	T	G		Homozygous	19	19	100	0.454545		Gene: EBNA-1, Gene: EBNA-3B/EBNA-3C, Gene: EBNA-3A, Gene: EBNA-1, Gene: BORF1, CDS: BORF1	YP_401631.1:c.[1494+62009T>G]; YP_401654.1:c.[740T>G]	YP_401654.1:p.Val247Gly
63734	SNV	1	C	T		Homozygous	15	15	100	0.5		Gene: EBNA-1, Gene: EBNA-3B/EBNA-3C, Gene: EBNA-3A, Gene: EBNA-1, Gene: BORF1, CDS: BORF1	YP_401631.1:c.[1494+62054C>T]; YP_401654.1:c.[785C>T]	YP_401654.1:p.Ala262Val
70051	Insertion	1	-	G		Homozygous	23	23	100	0.478261		Gene: EBNA-1, Gene: EBNA-3B/EBNA-3C, Gene: EBNA-3A, Gene: EBNA-1, Repeat region: Repeat region	YP_401631.1:c.1494+68370_1494+68371insG
70555	SNV	1	C	T		Homozygous	22	23	95.6522	0.485714		Gene: EBNA-1, Gene: EBNA-3B/EBNA-3C, Gene: EBNA-3A, Gene: EBNA-1, Gene: BSLF1, Gene: BSLF2/BMLF1, CDS: BSLF2/BMLF1	YP_401631.1:c.[1494+68875C>T]; YP_401659.1:c.[1340G>A]	YP_401659.1:p.Arg447His
71277	SNV	1	C	G		Homozygous	17	17	100	0.466667		Gene: EBNA-1, Gene: EBNA-3B/EBNA-3C, Gene: EBNA-3A, Gene: EBNA-1, Gene: BSLF1, Gene: BSLF2/BMLF1, CDS: BSLF2/BMLF1	YP_401631.1:c.[1494+69597C>G]; YP_401659.1:c.[618G>C]
71780	SNV	1	G	T		Homozygous	17	17	100	0.46875		Gene: EBNA-1, Gene: EBNA-3B/EBNA-3C, Gene: EBNA-3A, Gene: EBNA-1, Gene: BSLF1, Gene: BSLF2/BMLF1, CDS: BSLF2/BMLF1	YP_401631.1:c.[1494+70100G>T]; YP_401659.1:c.[115C>A]	YP_401659.1:p.Leu39Met
73698	SNV	1	C	T		Homozygous	16	16	100	0.461538		Gene: EBNA-1, Gene: EBNA-3B/EBNA-3C, Gene: EBNA-3A, Gene: EBNA-1, Gene: BSLF1, CDS: BSLF1	YP_401631.1:c.[1494+72018C>T]; YP_401662.1:c.[896G>A]	YP_401662.1:p.Gly299Glu
73746	SNV	1	C	T		Homozygous	15	15	100	0.458333		Gene: EBNA-1, Gene: EBNA-3B/EBNA-3C, Gene: EBNA-3A, Gene: EBNA-1, Gene: BSLF1, CDS: BSLF1	YP_401631.1:c.[1494+72066C>T]; YP_401662.1:c.[848G>A]	YP_401662.1:p.Arg283Gln
73889	SNV	1	T	C		Homozygous	17	17	100	0.483871		Gene: EBNA-1, Gene: EBNA-3B/EBNA-3C, Gene: EBNA-3A, Gene: EBNA-1, Gene: BSLF1, CDS: BSLF1	YP_401631.1:c.[1494+72209T>C]; YP_401662.1:c.[705A>G]
74074	SNV	1	C	T		Homozygous	16	16	100	0.444444		Gene: EBNA-1, Gene: EBNA-3B/EBNA-3C, Gene: EBNA-3A, Gene: EBNA-1, Gene: BSLF1, CDS: BSLF1	YP_401631.1:c.[1494+72394C>T]; YP_401662.1:c.[520G>A]	YP_401662.1:p.Ala174Thr
74854	SNV	1	T	C		Homozygous	27	27	100	0.469388		Gene: EBNA-1, Gene: EBNA-3B/EBNA-3C, Gene: EBNA-3A, Gene: EBNA-1, Gene: BSRF1, CDS: BSRF1	YP_401631.1:c.[1494+73174T>C]; YP_401663.1:c.[219T>C]
75448	SNV	1	T	C		Homozygous	16	16	100	0.423077		Gene: EBNA-1, Gene: EBNA-3B/EBNA-3C, Gene: EBNA-3A, Gene: EBNA-1, Gene: BLLF3, CDS: BLLF3	YP_401631.1:c.[1494+73768T>C]; YP_401664.1:c.[739A>G]	YP_401664.1:p.Thr247Ala
76909	SNV	1	T	G		Homozygous	17	17	100	0.482759		Gene: EBNA-1, Gene: EBNA-3B/EBNA-3C, Gene: EBNA-3A, Gene: EBNA-1, Gene: BLRF1, Gene: BLRF2, CDS: BLRF2	YP_401631.1:c.[1494+75229T>G]; YP_401666.1:c.[273T>G]
77131	SNV	1	T	C		Homozygous	15	15	100	0.481481		Gene: EBNA-1, Gene: EBNA-3B/EBNA-3C, Gene: EBNA-3A, Gene: EBNA-1	YP_401631.1:c.1494+75451T>C
77403	SNV	1	A	G		Homozygous	15	15	100	0.464286		Gene: EBNA-1, Gene: EBNA-3B/EBNA-3C, Gene: EBNA-3A, Gene: EBNA-1, Gene: BLLF1, Gene: BLLF2, CDS: BLLF1, CDS: BLLF2	YP_401631.1:c.[1494+75723A>G]; YP_401667.1:c.[2463T>C]; YP_401668.1:c.[323T>C]	YP_401668.1:p.[Leu108Pro]
77428	SNV	1	C	A		Homozygous	15	15	100	0.4		Gene: EBNA-1, Gene: EBNA-3B/EBNA-3C, Gene: EBNA-3A, Gene: EBNA-1, Gene: BLLF1, Gene: BLLF2, CDS: BLLF1, CDS: BLLF2	YP_401631.1:c.[1494+75748C>A]; YP_401667.1:c.[2438G>T]; YP_401668.1:c.[298G>T]	YP_401667.1:p.[Arg813Ile]; YP_401668.1:p.[Asp100Tyr]
77668	SNV	1	G	A		Homozygous	15	15	100	0.444444		Gene: EBNA-1, Gene: EBNA-3B/EBNA-3C, Gene: EBNA-3A, Gene: EBNA-1, Gene: BLLF1, Gene: BLLF2, CDS: BLLF1, CDS: BLLF2	YP_401631.1:c.[1494+75988G>A]; YP_401667.1:c.[2198C>T]; YP_401668.1:c.[58C>T]	YP_401667.1:p.[Pro733Leu]
77703	SNV	1	T	C		Homozygous	16	16	100	0.428571		Gene: EBNA-1, Gene: EBNA-3B/EBNA-3C, Gene: EBNA-3A, Gene: EBNA-1, Gene: BLLF1, Gene: BLLF2, CDS: BLLF1, CDS: BLLF2	YP_401631.1:c.[1494+76023T>C]; YP_401667.1:c.[2163A>G]; YP_401668.1:c.[23A>G]	YP_401668.1:p.[His8Arg]
77737	SNV	1	A	G		Homozygous	16	16	100	0.448276		Gene: EBNA-1, Gene: EBNA-3B/EBNA-3C, Gene: EBNA-3A, Gene: EBNA-1, Gene: BLLF1, Gene: BLLF2, CDS: BLLF1	YP_401631.1:c.[1494+76057A>G]; YP_401667.1:c.[2129T>C]	YP_401667.1:p.Ile710Thr
77941	SNV	1	T	G		Homozygous	15	15	100	0.464286		Gene: EBNA-1, Gene: EBNA-3B/EBNA-3C, Gene: EBNA-3A, Gene: EBNA-1, Gene: BLLF1, Intron: BLLF1, CDS: BLLF1, Repeat region: Repeat region	YP_401631.1:c.[1494+76261T>G]; YP_401667.1:c.[1925A>C]	YP_401667.1:p.Gln642Pro
78544	SNV	1	T	G		Homozygous	17	17	100	0.451613		Gene: EBNA-1, Gene: EBNA-3B/EBNA-3C, Gene: EBNA-3A, Gene: EBNA-1, Gene: BLLF1, CDS: BLLF1	YP_401631.1:c.[1494+76864T>G]; YP_401667.1:c.[1322A>C]	YP_401667.1:p.Asp441Ala
78600	SNV	1	G	C		Homozygous	15	15	100	0.44		Gene: EBNA-1, Gene: EBNA-3B/EBNA-3C, Gene: EBNA-3A, Gene: EBNA-1, Gene: BLLF1, CDS: BLLF1	YP_401631.1:c.[1494+76920G>C]; YP_401667.1:c.[1266C>G]
78715	SNV	1	G	A		Homozygous	18	18	100	0.5		Gene: EBNA-1, Gene: EBNA-3B/EBNA-3C, Gene: EBNA-3A, Gene: EBNA-1, Gene: BLLF1, CDS: BLLF1	YP_401631.1:c.[1494+77035G>A]; YP_401667.1:c.[1151C>T]	YP_401667.1:p.Ala384Val
78756	SNV	1	C	T		Homozygous	19	19	100	0.470588		Gene: EBNA-1, Gene: EBNA-3B/EBNA-3C, Gene: EBNA-3A, Gene: EBNA-1, Gene: BLLF1, CDS: BLLF1	YP_401631.1:c.[1494+77076C>T]; YP_401667.1:c.[1110G>A]
79026	SNV	1	G	T		Homozygous	21	21	100	0.5		Gene: EBNA-1, Gene: EBNA-3B/EBNA-3C, Gene: EBNA-3A, Gene: EBNA-1, Gene: BLLF1, CDS: BLLF1	YP_401631.1:c.[1494+77346G>T]; YP_401667.1:c.[840C>A]
80062	SNV	1	T	C		Homozygous	16	16	100	0.454545		Gene: EBNA-1, Gene: EBNA-3B/EBNA-3C, Gene: EBNA-3A, Gene: EBNA-1, CDS: EBNA-3A, mRNA: EBNA-3A	YP_401631.1:c.[1494+78382T>C]; YP_401669.1:c.[108T>C]
80314	SNV	1	A	G		Homozygous	30	30	100	0.490909		Gene: EBNA-1, Gene: EBNA-3B/EBNA-3C, Gene: EBNA-3A, Gene: EBNA-1	YP_401631.1:c.[1494+78634A>G]; YP_401669.1:c.[339+21A>G]
80698	SNV	1	T	C		Homozygous	18	18	100	0.484848		Gene: EBNA-1, Gene: EBNA-3B/EBNA-3C, Gene: EBNA-3A, Gene: EBNA-1, CDS: EBNA-3A, mRNA: EBNA-3A	YP_401631.1:c.[1494+79018T>C]; YP_401669.1:c.[656T>C]	YP_401669.1:p.Leu219Pro
81039	SNV	1	A	C		Homozygous	20	20	100	0.470588		Gene: EBNA-1, Gene: EBNA-3B/EBNA-3C, Gene: EBNA-3A, Gene: EBNA-1, CDS: EBNA-3A, mRNA: EBNA-3A	YP_401631.1:c.[1494+79359A>C]; YP_401669.1:c.[997A>C]	YP_401669.1:p.Ile333Leu
81061	SNV	1	G	A		Homozygous	17	18	94.4444	0.483871		Gene: EBNA-1, Gene: EBNA-3B/EBNA-3C, Gene: EBNA-3A, Gene: EBNA-1, CDS: EBNA-3A, mRNA: EBNA-3A	YP_401631.1:c.[1494+79381G>A]; YP_401669.1:c.[1019G>A]	YP_401669.1:p.Gly340Glu
81093	SNV	1	C	A	12	Homozygous	31	31	100	0.483871		Gene: EBNA-1, Gene: EBNA-3B/EBNA-3C, Gene: EBNA-3A, Gene: EBNA-1, CDS: EBNA-3A, mRNA: EBNA-3A	YP_401631.1:c.[1494+79413C>A]; YP_401669.1:c.[1051C>A]
81095	SNV	1	A	G	12	Homozygous	31	31	100	0.483871		Gene: EBNA-1, Gene: EBNA-3B/EBNA-3C, Gene: EBNA-3A, Gene: EBNA-1, CDS: EBNA-3A, mRNA: EBNA-3A	YP_401631.1:c.[1494+79415A>G]; YP_401669.1:c.[1053A>G]
81239	SNV	1	A	G		Homozygous	20	20	100	0.485714		Gene: EBNA-1, Gene: EBNA-3B/EBNA-3C, Gene: EBNA-3A, Gene: EBNA-1, CDS: EBNA-3A, mRNA: EBNA-3A	YP_401631.1:c.[1494+79559A>G]; YP_401669.1:c.[1197A>G]
81517	SNV	1	T	C		Homozygous	17	17	100	0.466667		Gene: EBNA-1, Gene: EBNA-3B/EBNA-3C, Gene: EBNA-3A, Gene: EBNA-1, CDS: EBNA-3A, mRNA: EBNA-3A	YP_401631.1:c.[1494+79837T>C]; YP_401669.1:c.[1475T>C]	YP_401669.1:p.Phe492Ser
81521	SNV	1	C	T		Homozygous	18	18	100	0.482759		Gene: EBNA-1, Gene: EBNA-3B/EBNA-3C, Gene: EBNA-3A, Gene: EBNA-1, CDS: EBNA-3A, mRNA: EBNA-3A	YP_401631.1:c.[1494+79841C>T]; YP_401669.1:c.[1479C>T]
81723	SNV	1	A	T		Homozygous	20	20	100	0.486486		Gene: EBNA-1, Gene: EBNA-3B/EBNA-3C, Gene: EBNA-3A, Gene: EBNA-1, CDS: EBNA-3A, mRNA: EBNA-3A	YP_401631.1:c.[1494+80043A>T]; YP_401669.1:c.[1681A>T]	YP_401669.1:p.Ile561Phe
82235	SNV	1	T	C		Homozygous	21	21	100	0.486486		Gene: EBNA-1, Gene: EBNA-3B/EBNA-3C, Gene: EBNA-3A, Gene: EBNA-1, CDS: EBNA-3A, Repeat region: type A, mRNA: EBNA-3A	YP_401631.1:c.[1494+80555T>C]; YP_401669.1:c.[2193T>C]
82502	SNV	1	T	C		Homozygous	18	18	100	0.5		Gene: EBNA-1, Gene: EBNA-3B/EBNA-3C, Gene: EBNA-3A, Gene: EBNA-1, CDS: EBNA-3A, mRNA: EBNA-3A	YP_401631.1:c.[1494+80822T>C]; YP_401669.1:c.[2460T>C]
82975	Deletion	2	TG	-		Homozygous	15	15	100	0.466667		Gene: EBNA-1, Gene: EBNA-3B/EBNA-3C, Gene: EBNA-1	YP_401631.1:c.1494+81295_1494+81296delTG
83777	SNV	1	C	T		Homozygous	15	15	100	0.444444		Gene: EBNA-1, Gene: EBNA-3B/EBNA-3C, Gene: EBNA-1, CDS: EBNA-3B/EBNA-3C, mRNA: EBNA-3B/EBNA-3C	YP_401631.1:c.[1494+82097C>T]; YP_401670.1:c.[635C>T]	YP_401670.1:p.Thr212Met
84156	SNV	1	C	T		Homozygous	15	15	100	0.482759		Gene: EBNA-1, Gene: EBNA-3B/EBNA-3C, Gene: EBNA-1, CDS: EBNA-3B/EBNA-3C, mRNA: EBNA-3B/EBNA-3C	YP_401631.1:c.[1-81947C>T]; YP_401670.1:c.[1014C>T]
84767	SNV	1	T	A		Homozygous	18	18	100	0.5		Gene: EBNA-1, Gene: EBNA-3B/EBNA-3C, Gene: EBNA-1, CDS: EBNA-3B/EBNA-3C, mRNA: EBNA-3B/EBNA-3C	YP_401631.1:c.[1-81336T>A]; YP_401670.1:c.[1625T>A]	YP_401670.1:p.Phe542Tyr
84806	SNV	1	C	T		Homozygous	20	20	100	0.486486		Gene: EBNA-1, Gene: EBNA-3B/EBNA-3C, Gene: EBNA-1, CDS: EBNA-3B/EBNA-3C, mRNA: EBNA-3B/EBNA-3C	YP_401631.1:c.[1-81297C>T]; YP_401670.1:c.[1664C>T]	YP_401670.1:p.Ser555Leu
84856	SNV	1	C	A		Homozygous	17	17	100	0.46875		Gene: EBNA-1, Gene: EBNA-3B/EBNA-3C, Gene: EBNA-1, CDS: EBNA-3B/EBNA-3C, mRNA: EBNA-3B/EBNA-3C	YP_401631.1:c.[1-81247C>A]; YP_401670.1:c.[1714C>A]	YP_401670.1:p.Leu572Ile
85402	SNV	1	A	G		Homozygous	18	18	100	0.4375		Gene: EBNA-1, Gene: EBNA-3B/EBNA-3C, Gene: EBNA-1, CDS: EBNA-3B/EBNA-3C, Repeat region: Repeat region, mRNA: EBNA-3B/EBNA-3C	YP_401631.1:c.[1-80701A>G]; YP_401670.1:c.[2260A>G]	YP_401670.1:p.Met754Val
85431	SNV	1	T	C		Homozygous	17	17	100	0.451613		Gene: EBNA-1, Gene: EBNA-3B/EBNA-3C, Gene: EBNA-1, CDS: EBNA-3B/EBNA-3C, mRNA: EBNA-3B/EBNA-3C	YP_401631.1:c.[1-80672T>C]; YP_401670.1:c.[2289T>C]
85586	SNV	1	A	G		Homozygous	29	29	100	0.442308		Gene: EBNA-1, Gene: EBNA-3B/EBNA-3C, Gene: EBNA-1, CDS: EBNA-3B/EBNA-3C, mRNA: EBNA-3B/EBNA-3C	YP_401631.1:c.[1-80517A>G]; YP_401670.1:c.[2444A>G]	YP_401670.1:p.Gln815Arg
85813	SNV	1	C	T		Homozygous	16	16	100	0.466667		Gene: EBNA-1, Gene: EBNA-3B/EBNA-3C, Gene: EBNA-1, CDS: EBNA-3B/EBNA-3C, mRNA: EBNA-3B/EBNA-3C	YP_401631.1:c.[1-80290C>T]; YP_401670.1:c.[2671C>T]	YP_401670.1:p.Pro891Ser
86217	SNV	1	G	T		Homozygous	16	16	100	0.483871		Gene: EBNA-1, Gene: EBNA-3B/EBNA-3C, Gene: EBNA-1, CDS: EBNA-3B/EBNA-3C, mRNA: EBNA-1, mRNA: EBNA-3B/EBNA-3C, mRNA: EBNA-3B/EBNA-3C	YP_401631.1:c.[1-79886G>T]; YP_401671.1:c.[135G>T]	YP_401671.1:p.Leu45Phe
86259	SNV	1	G	T	13	Homozygous	33	33	100	0.484848		Gene: EBNA-1, Gene: EBNA-3B/EBNA-3C, Gene: EBNA-1, CDS: EBNA-3B/EBNA-3C, mRNA: EBNA-1, mRNA: EBNA-3B/EBNA-3C, mRNA: EBNA-3B/EBNA-3C	YP_401631.1:c.[1-79844G>T]; YP_401671.1:c.[177G>T]
86261	SNV	1	A	C	13	Homozygous	33	33	100	0.484848		Gene: EBNA-1, Gene: EBNA-3B/EBNA-3C, Gene: EBNA-1, CDS: EBNA-3B/EBNA-3C, mRNA: EBNA-1, mRNA: EBNA-3B/EBNA-3C, mRNA: EBNA-3B/EBNA-3C	YP_401631.1:c.[1-79842A>C]; YP_401671.1:c.[179A>C]	YP_401671.1:p.Gln60Pro
86343	SNV	1	T	G		Homozygous	21	21	100	0.5		Gene: EBNA-1, Gene: EBNA-3B/EBNA-3C, Gene: EBNA-1, CDS: EBNA-3B/EBNA-3C, mRNA: EBNA-1, mRNA: EBNA-3B/EBNA-3C, mRNA: EBNA-3B/EBNA-3C	YP_401631.1:c.[1-79760T>G]; YP_401671.1:c.[261T>G]
86392	SNV	1	A	G		Homozygous	22	22	100	0.487805		Gene: EBNA-1, Gene: EBNA-3B/EBNA-3C, Gene: EBNA-1, CDS: EBNA-3B/EBNA-3C, mRNA: EBNA-1, mRNA: EBNA-3B/EBNA-3C, mRNA: EBNA-3B/EBNA-3C	YP_401631.1:c.[1-79711A>G]; YP_401671.1:c.[310A>G]	YP_401671.1:p.Thr104Ala
86401	SNV	1	A	G	14	Homozygous	39	39	100	0.487179		Gene: EBNA-1, Gene: EBNA-3B/EBNA-3C, Gene: EBNA-1, CDS: EBNA-3B/EBNA-3C, mRNA: EBNA-1, mRNA: EBNA-3B/EBNA-3C, mRNA: EBNA-3B/EBNA-3C	YP_401631.1:c.[1-79702A>G]; YP_401671.1:c.[319A>G]	YP_401671.1:p.Thr107Val
86402	SNV	1	C	T	14	Homozygous	39	39	100	0.487179		Gene: EBNA-1, Gene: EBNA-3B/EBNA-3C, Gene: EBNA-1, CDS: EBNA-3B/EBNA-3C, mRNA: EBNA-1, mRNA: EBNA-3B/EBNA-3C, mRNA: EBNA-3B/EBNA-3C	YP_401631.1:c.[1-79701C>T]; YP_401671.1:c.[320C>T]	YP_401671.1:p.Thr107Val
86424	SNV	1	T	C		Homozygous	23	23	100	0.487805		Gene: EBNA-1, Gene: EBNA-3B/EBNA-3C, Gene: EBNA-1, CDS: EBNA-3B/EBNA-3C, mRNA: EBNA-1, mRNA: EBNA-3B/EBNA-3C, mRNA: EBNA-3B/EBNA-3C	YP_401631.1:c.[1-79679T>C]; YP_401671.1:c.[342T>C]
86577	SNV	1	A	G		Homozygous	23	23	100	0.488372		Gene: EBNA-1, Gene: EBNA-3B/EBNA-3C, Gene: EBNA-1, CDS: EBNA-3B/EBNA-3C, mRNA: EBNA-3B/EBNA-3C, mRNA: EBNA-3B/EBNA-3C	YP_401631.1:c.[1-79526A>G]; YP_401671.1:c.[421A>G]	YP_401671.1:p.Ile141Val
86675	SNV	1	A	G		Homozygous	29	29	100	0.5		Gene: EBNA-1, Gene: EBNA-3B/EBNA-3C, Gene: EBNA-1, CDS: EBNA-3B/EBNA-3C, mRNA: EBNA-3B/EBNA-3C, mRNA: EBNA-3B/EBNA-3C	YP_401631.1:c.[1-79428A>G]; YP_401671.1:c.[519A>G]
86800	SNV	1	C	G		Homozygous	23	23	100	0.487805		Gene: EBNA-1, Gene: EBNA-3B/EBNA-3C, Gene: EBNA-1, CDS: EBNA-3B/EBNA-3C, mRNA: EBNA-3B/EBNA-3C, mRNA: EBNA-3B/EBNA-3C	YP_401631.1:c.[1-79303C>G]; YP_401671.1:c.[644C>G]	YP_401671.1:p.Ala215Gly
86817	SNV	1	A	T		Homozygous	21	21	100	0.486486		Gene: EBNA-1, Gene: EBNA-3B/EBNA-3C, Gene: EBNA-1, CDS: EBNA-3B/EBNA-3C, mRNA: EBNA-3B/EBNA-3C, mRNA: EBNA-3B/EBNA-3C	YP_401631.1:c.[1-79286A>T]; YP_401671.1:c.[661A>T]	YP_401671.1:p.Thr221Ser
87226	SNV	1	G	T		Homozygous	21	21	100	0.5		Gene: EBNA-1, Gene: EBNA-3B/EBNA-3C, Gene: EBNA-1, CDS: EBNA-3B/EBNA-3C, mRNA: EBNA-3B/EBNA-3C, mRNA: EBNA-3B/EBNA-3C	YP_401631.1:c.[1-78877G>T]; YP_401671.1:c.[1070G>T]	YP_401671.1:p.Gly357Val
87266	SNV	1	T	C		Homozygous	22	22	100	0.487179		Gene: EBNA-1, Gene: EBNA-3B/EBNA-3C, Gene: EBNA-1, CDS: EBNA-3B/EBNA-3C, mRNA: EBNA-3B/EBNA-3C, mRNA: EBNA-3B/EBNA-3C	YP_401631.1:c.[1-78837T>C]; YP_401671.1:c.[1110T>C]
87290	SNV	1	T	C		Homozygous	18	18	100	0.484848		Gene: EBNA-1, Gene: EBNA-3B/EBNA-3C, Gene: EBNA-1, CDS: EBNA-3B/EBNA-3C, mRNA: EBNA-3B/EBNA-3C, mRNA: EBNA-3B/EBNA-3C	YP_401631.1:c.[1-78813T>C]; YP_401671.1:c.[1134T>C]
87309	SNV	1	T	A		Homozygous	15	15	100	0.5		Gene: EBNA-1, Gene: EBNA-3B/EBNA-3C, Gene: EBNA-1, CDS: EBNA-3B/EBNA-3C, mRNA: EBNA-3B/EBNA-3C, mRNA: EBNA-3B/EBNA-3C	YP_401631.1:c.[1-78794T>A]; YP_401671.1:c.[1153T>A]	YP_401671.1:p.Ser385Thr
88295	SNV	1	G	A		Homozygous	16	16	100	0.5		Gene: EBNA-1, Gene: EBNA-3B/EBNA-3C, Gene: EBNA-1, CDS: EBNA-3B/EBNA-3C, mRNA: EBNA-3B/EBNA-3C, mRNA: EBNA-3B/EBNA-3C	YP_401631.1:c.[1-77808G>A]; YP_401671.1:c.[2139G>A]
88364	SNV	1	C	T		Homozygous	15	15	100	0.5		Gene: EBNA-1, Gene: EBNA-3B/EBNA-3C, Gene: EBNA-1, CDS: EBNA-3B/EBNA-3C, mRNA: EBNA-3B/EBNA-3C, mRNA: EBNA-3B/EBNA-3C	YP_401631.1:c.[1-77739C>T]; YP_401671.1:c.[2208C>T]
88375	SNV	1	A	C		Homozygous	15	15	100	0.5		Gene: EBNA-1, Gene: EBNA-3B/EBNA-3C, Gene: EBNA-1, CDS: EBNA-3B/EBNA-3C, mRNA: EBNA-3B/EBNA-3C, mRNA: EBNA-3B/EBNA-3C	YP_401631.1:c.[1-77728A>C]; YP_401671.1:c.[2219A>C]	YP_401671.1:p.Gln740Pro
88604	SNV	1	T	C		Homozygous	14	15	93.3333	0.5		Gene: EBNA-1, Gene: EBNA-3B/EBNA-3C, Gene: EBNA-1, CDS: EBNA-3B/EBNA-3C, mRNA: EBNA-3B/EBNA-3C, mRNA: EBNA-3B/EBNA-3C	YP_401631.1:c.[1-77499T>C]; YP_401671.1:c.[2448T>C]
88617	SNV	1	A	G		Homozygous	17	18	94.4444	0.5		Gene: EBNA-1, Gene: EBNA-3B/EBNA-3C, Gene: EBNA-1, CDS: EBNA-3B/EBNA-3C, mRNA: EBNA-3B/EBNA-3C, mRNA: EBNA-3B/EBNA-3C	YP_401631.1:c.[1-77486A>G]; YP_401671.1:c.[2461A>G]	YP_401671.1:p.Thr821Ala
89009	SNV	1	T	C		Homozygous	15	15	100	0.464286		Gene: EBNA-1, Gene: EBNA-3B/EBNA-3C, Gene: EBNA-1, CDS: EBNA-3B/EBNA-3C, mRNA: EBNA-3B/EBNA-3C, mRNA: EBNA-3B/EBNA-3C	YP_401631.1:c.[1-77094T>C]; YP_401671.1:c.[2853T>C]
89088	SNV	1	G	T		Homozygous	16	17	94.1176	0.483871		Gene: EBNA-1, Gene: EBNA-3B/EBNA-3C, Gene: EBNA-1, CDS: EBNA-3B/EBNA-3C, mRNA: EBNA-3B/EBNA-3C, mRNA: EBNA-3B/EBNA-3C	YP_401631.1:c.[1-77015G>T]; YP_401671.1:c.[2932G>T]	YP_401671.1:p.Ala978Ser
89845	SNV	1	A	T		Homozygous	15	15	100	0.5		Gene: EBNA-1, Gene: EBNA-1, Gene: BRLF1, Gene: BZLF1, mRNA: BRLF1, mRNA: BZLF1	YP_401631.1:c.1-76258A>T
90044	SNV	1	C	A		Homozygous	23	23	100	0.487805		Gene: EBNA-1, Gene: EBNA-1, Gene: BRLF1, Gene: BZLF1, CDS: BZLF1, mRNA: BRLF1, mRNA: BZLF1	YP_401631.1:c.[1-76059C>A]; YP_401673.1:c.[616G>T]	YP_401673.1:p.Ala206Ser
90119	SNV	1	C	A		Homozygous	20	20	100	0.40625		Gene: EBNA-1, Gene: EBNA-1, Gene: BRLF1, Gene: BZLF1	YP_401631.1:c.[1-75984C>A]; YP_401673.1:c.[606+19G>T]
91271	SNV	1	C	T	15	Homozygous	30	30	100	0.466667		Gene: EBNA-1, Gene: EBNA-1, Gene: BRLF1, CDS: BRLF1, mRNA: BRLF1	YP_401631.1:c.[1-74832C>T]; YP_401674.1:c.[1625G>A]	YP_401674.1:p.Ser542Asn
91273	SNV	1	C	T	15	Homozygous	30	30	100	0.466667		Gene: EBNA-1, Gene: EBNA-1, Gene: BRLF1, CDS: BRLF1, mRNA: BRLF1	YP_401631.1:c.[1-74830C>T]; YP_401674.1:c.[1623G>A]
92233	SNV	1	A	G		Homozygous	21	21	100	0.486486		Gene: EBNA-1, Gene: EBNA-1, Gene: BRLF1, CDS: BRLF1, mRNA: BRLF1	YP_401631.1:c.[1-73870A>G]; YP_401674.1:c.[663T>C]
92251	SNV	1	G	T		Homozygous	19	19	100	0.5		Gene: EBNA-1, Gene: EBNA-1, Gene: BRLF1, CDS: BRLF1, mRNA: BRLF1	YP_401631.1:c.[1-73852G>T]; YP_401674.1:c.[645C>A]
92392	SNV	1	G	A		Homozygous	19	19	100	0.441176		Gene: EBNA-1, Gene: EBNA-1, Gene: BRLF1, CDS: BRLF1, mRNA: BRLF1	YP_401631.1:c.[1-73711G>A]; YP_401674.1:c.[504C>T]
92623	SNV	1	A	G		Homozygous	19	19	100	0.486486		Gene: EBNA-1, Gene: EBNA-1, Gene: BRLF1, CDS: BRLF1, mRNA: BRLF1	YP_401631.1:c.[1-73480A>G]; YP_401674.1:c.[273T>C]
93844	SNV	1	C	G		Homozygous	15	15	100	0.464286		Gene: EBNA-1, Gene: EBNA-1, Gene: BRLF1, mRNA: BRLF1	YP_401631.1:c.1-72259C>G
94343	SNV	1	A	G		Homozygous	17	17	100	0.5		Gene: EBNA-1, Gene: EBNA-1, Gene: BRRF2, CDS: BRRF2	YP_401631.1:c.[1-71760A>G]; YP_401676.1:c.[330A>G]
94601	SNV	1	C	T		Homozygous	19	19	100	0.454545		Gene: EBNA-1, Gene: EBNA-1, Gene: BRRF2, CDS: BRRF2	YP_401631.1:c.[1-71502C>T]; YP_401676.1:c.[588C>T]
94733	SNV	1	C	T		Homozygous	21	21	100	0.428571		Gene: EBNA-1, Gene: EBNA-1, Gene: BRRF2, CDS: BRRF2	YP_401631.1:c.[1-71370C>T]; YP_401676.1:c.[720C>T]
94784	SNV	1	A	G		Homozygous	22	22	100	0.5		Gene: EBNA-1, Gene: EBNA-1, Gene: BRRF2, CDS: BRRF2	YP_401631.1:c.[1-71319A>G]; YP_401676.1:c.[771A>G]
94841	SNV	1	G	A		Homozygous	22	22	100	0.485714		Gene: EBNA-1, Gene: EBNA-1, Gene: BRRF2, CDS: BRRF2	YP_401631.1:c.[1-71262G>A]; YP_401676.1:c.[828G>A]
94866	SNV	1	C	A		Homozygous	23	23	100	0.463415		Gene: EBNA-1, Gene: EBNA-1, Gene: BRRF2, CDS: BRRF2	YP_401631.1:c.[1-71237C>A]; YP_401676.1:c.[853C>A]	YP_401676.1:p.Gln285Lys
94901	SNV	1	T	G		Homozygous	26	26	100	0.5		Gene: EBNA-1, Gene: EBNA-1, Gene: BRRF2, CDS: BRRF2	YP_401631.1:c.[1-71202T>G]; YP_401676.1:c.[888T>G]
94951	SNV	1	A	G		Homozygous	22	22	100	0.444444		Gene: EBNA-1, Gene: EBNA-1, Gene: BRRF2, CDS: BRRF2	YP_401631.1:c.[1-71152A>G]; YP_401676.1:c.[938A>G]	YP_401676.1:p.His313Arg
94980	SNV	1	C	A		Homozygous	21	22	95.4545	0.454545		Gene: EBNA-1, Gene: EBNA-1, Gene: BRRF2, CDS: BRRF2	YP_401631.1:c.[1-71123C>A]; YP_401676.1:c.[967C>A]
94987	SNV	1	C	T		Homozygous	21	21	100	0.419355		Gene: EBNA-1, Gene: EBNA-1, Gene: BRRF2, CDS: BRRF2	YP_401631.1:c.[1-71116C>T]; YP_401676.1:c.[974C>T]	YP_401676.1:p.Ser325Leu
95012	SNV	1	C	T		Homozygous	21	21	100	0.457143		Gene: EBNA-1, Gene: EBNA-1, Gene: BRRF2, CDS: BRRF2	YP_401631.1:c.[1-71091C>T]; YP_401676.1:c.[999C>T]
95733	SNV	1	A	C		Homozygous	15	15	100	0.482759		Gene: EBNA-1, Gene: EBNA-1, CDS: EBNA-1, mRNA: EBNA-1, mRNA: EBNA-1	YP_401631.1:c.[1-70370A>C]; YP_401677.1:c.[72A>C]	YP_401677.1:p.Glu24Asp
95740	SNV	1	G	A		Homozygous	16	16	100	0.483871		Gene: EBNA-1, Gene: EBNA-1, CDS: EBNA-1, mRNA: EBNA-1, mRNA: EBNA-1	YP_401631.1:c.[1-70363G>A]; YP_401677.1:c.[79G>A]	YP_401677.1:p.Gly27Ser
95769	SNV	1	T	G		Homozygous	17	17	100	0.5		Gene: EBNA-1, Gene: EBNA-1, CDS: EBNA-1, mRNA: EBNA-1, mRNA: EBNA-1	YP_401631.1:c.[1-70334T>G]; YP_401677.1:c.[108T>G]
96792	SNV	1	A	T		Homozygous	15	15	100	0.464286		Gene: EBNA-1, Gene: EBNA-1, CDS: EBNA-1, mRNA: EBNA-1, mRNA: EBNA-1	YP_401631.1:c.[1-69311A>T]; YP_401677.1:c.[1131A>T]
96946	SNV	1	G	A		Homozygous	17	17	100	0.482759		Gene: EBNA-1, Gene: EBNA-1, CDS: EBNA-1, mRNA: EBNA-1, mRNA: EBNA-1	YP_401631.1:c.[1-69157G>A]; YP_401677.1:c.[1285G>A]	YP_401677.1:p.Val429Met
97088	SNV	1	C	A		Homozygous	23	23	100	0.487805		Gene: EBNA-1, Gene: EBNA-1, CDS: EBNA-1, mRNA: EBNA-1, mRNA: EBNA-1	YP_401631.1:c.[1-69015C>A]; YP_401677.1:c.[1427C>A]	YP_401677.1:p.Pro476Gln
97120	SNV	1	G	A		Homozygous	26	26	100	0.458333		Gene: EBNA-1, Gene: EBNA-1, CDS: EBNA-1, mRNA: EBNA-1, mRNA: EBNA-1	YP_401631.1:c.[1-68983G>A]; YP_401677.1:c.[1459G>A]	YP_401677.1:p.Ala487Thr
97135	SNV	1	A	T		Homozygous	21	21	100	0.432432		Gene: EBNA-1, Gene: EBNA-1, CDS: EBNA-1, mRNA: EBNA-1, mRNA: EBNA-1	YP_401631.1:c.[1-68968A>T]; YP_401677.1:c.[1474A>T]	YP_401677.1:p.Ser492Cys
97158	SNV	1	C	T		Homozygous	21	21	100	0.432432		Gene: EBNA-1, Gene: EBNA-1, CDS: EBNA-1, mRNA: EBNA-1, mRNA: EBNA-1	YP_401631.1:c.[1-68945C>T]; YP_401677.1:c.[1497C>T]
97232	SNV	1	C	T		Homozygous	17	17	100	0.481481		Gene: EBNA-1, Gene: EBNA-1, CDS: EBNA-1, mRNA: EBNA-1, mRNA: EBNA-1	YP_401631.1:c.[1-68871C>T]; YP_401677.1:c.[1571C>T]	YP_401677.1:p.Thr524Ile
97320	SNV	1	G	A		Homozygous	18	18	100	0.5		Gene: EBNA-1, Gene: EBNA-1, CDS: EBNA-1, mRNA: EBNA-1, mRNA: EBNA-1	YP_401631.1:c.[1-68783G>A]; YP_401677.1:c.[1659G>A]
97350	SNV	1	G	T		Homozygous	19	19	100	0.472222		Gene: EBNA-1, Gene: EBNA-1, CDS: EBNA-1, mRNA: EBNA-1, mRNA: EBNA-1	YP_401631.1:c.[1-68753G>T]; YP_401677.1:c.[1689G>T]	YP_401677.1:p.Met563Ile
97382	SNV	1	T	G		Homozygous	20	20	100	0.5		Gene: EBNA-1, Gene: EBNA-1, CDS: EBNA-1, mRNA: EBNA-1, mRNA: EBNA-1	YP_401631.1:c.[1-68721T>G]; YP_401677.1:c.[1721T>G]	YP_401677.1:p.Val574Gly
97414	SNV	1	A	C		Homozygous	19	19	100	0.5		Gene: EBNA-1, Gene: EBNA-1, CDS: EBNA-1, mRNA: EBNA-1, mRNA: EBNA-1	YP_401631.1:c.[1-68689A>C]; YP_401677.1:c.[1753A>C]	YP_401677.1:p.Thr585Pro
97442	SNV	1	G	A		Homozygous	17	17	100	0.484848		Gene: EBNA-1, Gene: EBNA-1, CDS: EBNA-1, mRNA: EBNA-1, mRNA: EBNA-1	YP_401631.1:c.[1-68661G>A]; YP_401677.1:c.[1781G>A]	YP_401677.1:p.Arg594Lys
97445	SNV	1	T	C		Homozygous	17	17	100	0.484848		Gene: EBNA-1, Gene: EBNA-1, CDS: EBNA-1, mRNA: EBNA-1, mRNA: EBNA-1	YP_401631.1:c.[1-68658T>C]; YP_401677.1:c.[1784T>C]	YP_401677.1:p.Val595Ala
97698	SNV	1	T	C		Homozygous	15	15	100	0.444444		Gene: BKRF2, CDS: BKRF2	YP_401631.1:c.[1-68405T>C]; YP_401678.1:c.[29T>C]	YP_401678.1:p.Ile10Thr
98262	SNV	1	A	G		Homozygous	16	16	100	0.48		Gene: BKRF2, Gene: BKRF3, CDS: BKRF3	YP_401631.1:c.[1-67841A>G]; YP_401679.1:c.[198A>G]
98397	SNV	1	T	C		Homozygous	22	22	100	0.447368		Gene: BKRF2, Gene: BKRF3, CDS: BKRF3	YP_401631.1:c.[1-67706T>C]; YP_401679.1:c.[333T>C]
98439	SNV	1	C	T		Homozygous	19	19	100	0.46875		Gene: BKRF2, Gene: BKRF3, CDS: BKRF3	YP_401631.1:c.[1-67664C>T]; YP_401679.1:c.[375C>T]
98448	SNV	1	G	C		Homozygous	19	19	100	0.484848		Gene: BKRF2, Gene: BKRF3, CDS: BKRF3	YP_401631.1:c.[1-67655G>C]; YP_401679.1:c.[384G>C]	YP_401679.1:p.Glu128Asp
100589	SNV	1	C	T		Homozygous	20	20	100	0.487179		Gene: BBLF4, CDS: BBLF4	YP_401631.1:c.[1-65514C>T]; YP_401681.1:c.[1383G>A]
100601	SNV	1	G	C		Homozygous	18	18	100	0.485714		Gene: BBLF4, CDS: BBLF4	YP_401631.1:c.[1-65502G>C]; YP_401681.1:c.[1371C>G]
100640	SNV	1	G	A		Homozygous	17	17	100	0.46875		Gene: BBLF4, CDS: BBLF4	YP_401631.1:c.[1-65463G>A]; YP_401681.1:c.[1332C>T]
100652	SNV	1	G	T		Homozygous	20	20	100	0.473684		Gene: BBLF4, CDS: BBLF4	YP_401631.1:c.[1-65451G>T]; YP_401681.1:c.[1320C>A]
101803	SNV	1	G	T		Homozygous	21	21	100	0.473684		Gene: BBLF4, Gene: BBRF1, CDS: BBLF4	YP_401631.1:c.[1-64300G>T]; YP_401681.1:c.[169C>A]	YP_401681.1:p.Leu57Ile
101828	SNV	1	C	A		Homozygous	21	21	100	0.487179		Gene: BBLF4, Gene: BBRF1, CDS: BBLF4	YP_401631.1:c.[1-64275C>A]; YP_401681.1:c.[144G>T]
101862	SNV	1	C	T		Homozygous	19	19	100	0.5		Gene: BBLF4, Gene: BBRF1, CDS: BBLF4	YP_401631.1:c.[1-64241C>T]; YP_401681.1:c.[110G>A]	YP_401681.1:p.Arg37Lys
101954	SNV	1	C	T		Homozygous	22	22	100	0.441176		Gene: BBLF4, Gene: BBRF1, CDS: BBLF4, CDS: BBRF1	YP_401631.1:c.[1-64149C>T]; YP_401681.1:c.[18G>A]; YP_401682.1:c.[39C>T]
101978	SNV	1	T	G		Homozygous	23	23	100	0.473684		Gene: BBRF1, CDS: BBRF1	YP_401631.1:c.[1-64125T>G]; YP_401682.1:c.[63T>G]
102035	SNV	1	C	T		Homozygous	27	27	100	0.454545		Gene: BBRF1, CDS: BBRF1	YP_401631.1:c.[1-64068C>T]; YP_401682.1:c.[120C>T]
102068	SNV	1	C	T		Homozygous	26	26	100	0.478261		Gene: BBRF1, CDS: BBRF1	YP_401631.1:c.[1-64035C>T]; YP_401682.1:c.[153C>T]
102392	SNV	1	C	G		Homozygous	16	16	100	0.466667		Gene: BBRF1, CDS: BBRF1	YP_401631.1:c.[1-63711C>G]; YP_401682.1:c.[477C>G]
102404	SNV	1	C	T		Homozygous	16	16	100	0.481481		Gene: BBRF1, CDS: BBRF1	YP_401631.1:c.[1-63699C>T]; YP_401682.1:c.[489C>T]
102502	SNV	1	A	G		Homozygous	15	15	100	0.48		Gene: BBRF1, CDS: BBRF1	YP_401631.1:c.[1-63601A>G]; YP_401682.1:c.[587A>G]	YP_401682.1:p.Lys196Arg
102587	SNV	1	T	C		Homozygous	19	19	100	0.484848		Gene: BBRF1, CDS: BBRF1	YP_401631.1:c.[1-63516T>C]; YP_401682.1:c.[672T>C]
102914	SNV	1	G	T		Homozygous	23	23	100	0.47619		Gene: BBRF1, CDS: BBRF1	YP_401631.1:c.[1-63189G>T]; YP_401682.1:c.[999G>T]
102995	SNV	1	A	G		Homozygous	20	20	100	0.457143		Gene: BBRF1, CDS: BBRF1	YP_401631.1:c.[1-63108A>G]; YP_401682.1:c.[1080A>G]
104127	SNV	1	T	C		Homozygous	18	18	100	0.454545		Gene: BBRF1, Gene: BBRF2, CDS: BBRF2	YP_401631.1:c.[1-61976T>C]; YP_401683.1:c.[468T>C]
104185	SNV	1	G	T		Homozygous	16	16	100	0.483871		Gene: BBRF1, Gene: BBRF2, CDS: BBRF2	YP_401631.1:c.[1-61918G>T]; YP_401683.1:c.[526G>T]	YP_401683.1:p.Ala176Ser
104292	SNV	1	C	T		Homozygous	16	17	94.1176	0.481481		Gene: BBRF1, Gene: BBRF2, CDS: BBRF2	YP_401631.1:c.[1-61811C>T]; YP_401683.1:c.[633C>T]
104550	SNV	1	A	C		Homozygous	19	19	100	0.451613		Gene: BBLF2/BBLF3, CDS: BBLF2/BBLF3	YP_401631.1:c.[1-61553A>C]; YP_401684.1:c.[2073T>G]	YP_401684.1:p.Ile691Met
104555	SNV	1	T	C	16	Homozygous	32	32	100	0.46875		Gene: BBLF2/BBLF3, CDS: BBLF2/BBLF3	YP_401631.1:c.[1-61548T>C]; YP_401684.1:c.[2068A>G]	YP_401684.1:p.Thr690Ala
104556	SNV	1	G	A	16	Homozygous	32	32	100	0.46875		Gene: BBLF2/BBLF3, CDS: BBLF2/BBLF3	YP_401631.1:c.[1-61547G>A]; YP_401684.1:c.[2067C>T]
105096	SNV	1	A	G		Homozygous	16	16	100	0.483871		Gene: BBLF2/BBLF3, CDS: BBLF2/BBLF3	YP_401631.1:c.[1-61007A>G]; YP_401684.1:c.[1527T>C]
105107	SNV	1	T	A		Homozygous	16	16	100	0.483871		Gene: BBLF2/BBLF3	YP_401631.1:c.[1-60996T>A]; YP_401684.1:c.[1525-9A>T]
105154	SNV	1	T	C		Homozygous	15	15	100	0.464286		Gene: BBLF2/BBLF3	YP_401631.1:c.[1-60949T>C]; YP_401684.1:c.[1525-56A>G]
105695	SNV	1	G	A		Homozygous	17	17	100	0.5		Gene: BBLF2/BBLF3, CDS: BBLF2/BBLF3	YP_401631.1:c.[1-60408G>A]; YP_401684.1:c.[1056C>T]
105857	SNV	1	A	G		Homozygous	15	15	100	0.44		Gene: BBLF2/BBLF3, CDS: BBLF2/BBLF3	YP_401631.1:c.[1-60246A>G]; YP_401684.1:c.[894T>C]
106025	SNV	1	A	G		Homozygous	23	23	100	0.477273		Gene: BBLF2/BBLF3, CDS: BBLF2/BBLF3	YP_401631.1:c.[1-60078A>G]; YP_401684.1:c.[726T>C]
106058	SNV	1	G	A		Homozygous	23	23	100	0.5		Gene: BBLF2/BBLF3, CDS: BBLF2/BBLF3	YP_401631.1:c.[1-60045G>A]; YP_401684.1:c.[693C>T]
106273	SNV	1	T	C		Homozygous	16	16	100	0.481481		Gene: BBLF2/BBLF3, CDS: BBLF2/BBLF3	YP_401631.1:c.[1-59830T>C]; YP_401684.1:c.[478A>G]	YP_401684.1:p.Met160Val
106399	SNV	1	T	G		Homozygous	16	16	100	0.423077		Gene: BBLF2/BBLF3, CDS: BBLF2/BBLF3	YP_401631.1:c.[1-59704T>G]; YP_401684.1:c.[352A>C]
106688	SNV	1	A	G		Homozygous	17	17	100	0.448276		Gene: BBLF2/BBLF3, CDS: BBLF2/BBLF3	YP_401631.1:c.[1-59415A>G]; YP_401684.1:c.[63T>C]
106715	SNV	1	G	C		Homozygous	18	18	100	0.46875		Gene: BBLF2/BBLF3, Gene: BBRF3, CDS: BBLF2/BBLF3	YP_401631.1:c.[1-59388G>C]; YP_401684.1:c.[36C>G]
106727	SNV	1	G	A		Homozygous	16	16	100	0.482759		Gene: BBLF2/BBLF3, Gene: BBRF3, CDS: BBLF2/BBLF3	YP_401631.1:c.[1-59376G>A]; YP_401684.1:c.[24C>T]
107644	SNV	1	C	A		Homozygous	16	16	100	0.481481		Gene: BBRF3, CDS: BBRF3	YP_401631.1:c.[1-58459C>A]; YP_401685.1:c.[796C>A]	YP_401685.1:p.Leu266Met
109917	SNV	1	A	T		Homozygous	18	18	100	0.448276		Gene: BGLF3, Gene: BGLF3.5, Gene: BGLF4, Gene: BGLF5, CDS: BGLF5	YP_401631.1:c.[1-56186A>T]; YP_401687.1:c.[137T>A]	YP_401687.1:p.Phe46Tyr
111018	SNV	1	G	T		Homozygous	23	23	100	0.487805		Gene: BGLF3, Gene: BGLF3.5, Gene: BGLF4, CDS: BGLF4	YP_401631.1:c.[1-55085G>T]; YP_401688.1:c.[309C>A]
111506	SNV	1	T	C		Homozygous	26	26	100	0.422222		Gene: BGLF3, Gene: BGLF3.5, CDS: BGLF3.5	YP_401631.1:c.[1-54597T>C]; YP_401724.1:c.[161A>G]	YP_401724.1:p.His54Arg
112088	SNV	1	T	C		Homozygous	20	20	100	0.485714		Gene: BGLF3, CDS: BGLF3	YP_401631.1:c.[1-54015T>C]; YP_401689.1:c.[564A>G]
112100	SNV	1	C	T		Homozygous	21	21	100	0.459459		Gene: BGLF3, CDS: BGLF3	YP_401631.1:c.[1-54003C>T]; YP_401689.1:c.[552G>A]
112112	SNV	1	G	A		Homozygous	18	18	100	0.451613		Gene: BGLF3, CDS: BGLF3	YP_401631.1:c.[1-53991G>A]; YP_401689.1:c.[540C>T]
112202	SNV	1	T	A		Homozygous	17	17	100	0.482759		Gene: BGLF3, CDS: BGLF3	YP_401631.1:c.[1-53901T>A]; YP_401689.1:c.[450A>T]	YP_401689.1:p.Gln150His
112349	SNV	1	A	C		Homozygous	25	25	100	0.454545		Gene: BGLF3, CDS: BGLF3	YP_401631.1:c.[1-53754A>C]; YP_401689.1:c.[303T>G]
112388	SNV	1	G	A		Homozygous	25	25	100	0.489362		Gene: BGLF3, CDS: BGLF3	YP_401631.1:c.[1-53715G>A]; YP_401689.1:c.[264C>T]
112703	SNV	1	T	G		Homozygous	18	18	100	0.484848		Gene: BGLF3, Gene: BGRF1/BDRF1, CDS: BGRF1/BDRF1	YP_401631.1:c.[1-53400T>G]; YP_401690.1:c.[54T>G]
112763	SNV	1	A	G		Homozygous	15	15	100	0.48		Gene: BGLF3, Gene: BGRF1/BDRF1, CDS: BGRF1/BDRF1	YP_401631.1:c.[1-53340A>G]; YP_401690.1:c.[114A>G]
112919	SNV	1	T	C		Homozygous	15	15	100	0.482759		Gene: BGRF1/BDRF1, CDS: BGRF1/BDRF1	YP_401631.1:c.[1-53184T>C]; YP_401690.1:c.[270T>C]
112994	SNV	1	A	C		Homozygous	18	18	100	0.470588		Gene: BGRF1/BDRF1, CDS: BGRF1/BDRF1	YP_401631.1:c.[1-53109A>C]; YP_401690.1:c.[345A>C]
113264	SNV	1	A	G		Homozygous	18	18	100	0.451613		Gene: BGRF1/BDRF1, Gene: BDLF3.5, Gene: BDLF4, Gene: BGLF1, Gene: BGLF2, CDS: BGRF1/BDRF1	YP_401631.1:c.[1-52839A>G]; YP_401690.1:c.[615A>G]
114217	SNV	1	A	T		Homozygous	16	16	100	0.416667		Gene: BGRF1/BDRF1, Gene: BDLF3.5, Gene: BDLF4, Gene: BGLF1, Gene: BGLF2, CDS: BGLF2	YP_401631.1:c.[1-51886A>T]; YP_401690.1:c.[936+632A>T]; YP_401691.1:c.[369T>A]
114758	SNV	1	C	G		Homozygous	20	20	100	0.459459		Gene: BGRF1/BDRF1, Gene: BDLF3.5, Gene: BDLF4, Gene: BGLF1, CDS: BGLF1	YP_401631.1:c.[1-51345C>G]; YP_401690.1:c.[936+1173C>G]; YP_401692.1:c.[1329G>C]
115691	SNV	1	A	C		Homozygous	16	16	100	0.5		Gene: BGRF1/BDRF1, Gene: BDLF3.5, Gene: BDLF4, Gene: BGLF1, CDS: BGLF1	YP_401631.1:c.[1-50412A>C]; YP_401690.1:c.[937-1236A>C]; YP_401692.1:c.[396T>G]
116902	SNV	1	C	A		Homozygous	16	16	100	0.5		Gene: BGRF1/BDRF1, Gene: BDLF3.5, CDS: BDLF3.5	YP_401631.1:c.[1-49201C>A]; YP_401690.1:c.[937-25C>A]; YP_401725.1:c.[44G>T]	YP_401725.1:p.Gly15Val
118379	SNV	1	A	T		Homozygous	20	21	95.2381	0.470588		Gene: BDLF1, Gene: BDLF2, Gene: BDLF3, CDS: BDLF3	YP_401631.1:c.[1-47724A>T]; YP_401694.1:c.[400T>A]	YP_401694.1:p.Ser134Thr
118531	SNV	1	A	G		Homozygous	19	19	100	0.457143		Gene: BDLF1, Gene: BDLF2, Gene: BDLF3, CDS: BDLF3	YP_401631.1:c.[1-47572A>G]; YP_401694.1:c.[248T>C]	YP_401694.1:p.Phe83Ser
118560	SNV	1	A	G		Homozygous	22	22	100	0.463415		Gene: BDLF1, Gene: BDLF2, Gene: BDLF3, CDS: BDLF3	YP_401631.1:c.[1-47543A>G]; YP_401694.1:c.[219T>C]
118587	SNV	1	A	G		Homozygous	24	24	100	0.465116		Gene: BDLF1, Gene: BDLF2, Gene: BDLF3, CDS: BDLF3	YP_401631.1:c.[1-47516A>G]; YP_401694.1:c.[192T>C]
118710	SNV	1	A	G		Homozygous	21	21	100	0.5		Gene: BDLF1, Gene: BDLF2, Gene: BDLF3, CDS: BDLF3	YP_401631.1:c.[1-47393A>G]; YP_401694.1:c.[69T>C]
118745	SNV	1	T	G	17	Homozygous	39	39	100	0.461538		Gene: BDLF1, Gene: BDLF2, Gene: BDLF3, CDS: BDLF3	YP_401631.1:c.[1-47358T>G]; YP_401694.1:c.[34A>C]	YP_401694.1:p.Met12Leu
118746	SNV	1	A	G	17	Homozygous	39	39	100	0.461538		Gene: BDLF1, Gene: BDLF2, Gene: BDLF3, CDS: BDLF3	YP_401631.1:c.[1-47357A>G]; YP_401694.1:c.[33T>C]
119787	SNV	1	G	T		Homozygous	17	17	100	0.46875		Gene: BDLF1, Gene: BDLF2, CDS: BDLF2	YP_401631.1:c.[1-46316G>T]; YP_401695.1:c.[315C>A]
119805	SNV	1	T	C		Homozygous	17	17	100	0.484848		Gene: BDLF1, Gene: BDLF2, CDS: BDLF2	YP_401631.1:c.[1-46298T>C]; YP_401695.1:c.[297A>G]
120436	SNV	1	T	C		Homozygous	20	20	100	0.486486		Gene: BDLF1, CDS: BDLF1	YP_401631.1:c.[1-45667T>C]; YP_401696.1:c.[582A>G]
120607	SNV	1	C	T		Homozygous	17	17	100	0.5		Gene: BDLF1, CDS: BDLF1	YP_401631.1:c.[1-45496C>T]; YP_401696.1:c.[411G>A]
120673	SNV	1	T	C		Homozygous	18	18	100	0.5		Gene: BDLF1, CDS: BDLF1	YP_401631.1:c.[1-45430T>C]; YP_401696.1:c.[345A>G]
120679	SNV	1	G	T		Homozygous	18	18	100	0.5		Gene: BDLF1, CDS: BDLF1	YP_401631.1:c.[1-45424G>T]; YP_401696.1:c.[339C>A]
120721	SNV	1	G	A		Homozygous	22	22	100	0.5		Gene: BDLF1, CDS: BDLF1	YP_401631.1:c.[1-45382G>A]; YP_401696.1:c.[297C>T]
120958	SNV	1	C	T		Homozygous	15	15	100	0.461538		Gene: BDLF1, CDS: BDLF1	YP_401631.1:c.[1-45145C>T]; YP_401696.1:c.[60G>A]
121161	SNV	1	G	T		Homozygous	19	19	100	0.486486		Gene: BcLF1, CDS: BcLF1	YP_401631.1:c.[1-44942G>T]; YP_401697.1:c.[4018C>A]
121165	SNV	1	G	A		Homozygous	19	19	100	0.457143		Gene: BcLF1, CDS: BcLF1	YP_401631.1:c.[1-44938G>A]; YP_401697.1:c.[4014C>T]
121231	SNV	1	G	T		Homozygous	18	18	100	0.419355		Gene: BcLF1, CDS: BcLF1	YP_401631.1:c.[1-44872G>T]; YP_401697.1:c.[3948C>A]
121426	SNV	1	A	G		Homozygous	16	16	100	0.428571		Gene: BcLF1, CDS: BcLF1	YP_401631.1:c.[1-44677A>G]; YP_401697.1:c.[3753T>C]
121738	SNV	1	G	A		Homozygous	15	15	100	0.464286		Gene: BcLF1, CDS: BcLF1	YP_401631.1:c.[1-44365G>A]; YP_401697.1:c.[3441C>T]
121777	SNV	1	G	T		Homozygous	17	17	100	0.483871		Gene: BcLF1, CDS: BcLF1	YP_401631.1:c.[1-44326G>T]; YP_401697.1:c.[3402C>A]
122482	SNV	1	A	G		Homozygous	20	20	100	0.472222		Gene: BcLF1, CDS: BcLF1	YP_401631.1:c.[1-43621A>G]; YP_401697.1:c.[2697T>C]
122491	SNV	1	A	G		Homozygous	19	19	100	0.485714		Gene: BcLF1, CDS: BcLF1	YP_401631.1:c.[1-43612A>G]; YP_401697.1:c.[2688T>C]
122569	SNV	1	C	T		Homozygous	18	18	100	0.484848		Gene: BcLF1, CDS: BcLF1	YP_401631.1:c.[1-43534C>T]; YP_401697.1:c.[2610G>A]
123028	SNV	1	A	T		Homozygous	23	23	100	0.5		Gene: BcLF1, CDS: BcLF1	YP_401631.1:c.[1-43075A>T]; YP_401697.1:c.[2151T>A]
123228	SNV	1	A	C		Homozygous	18	18	100	0.46875		Gene: BcLF1, CDS: BcLF1	YP_401631.1:c.[1-42875A>C]; YP_401697.1:c.[1951T>G]	YP_401697.1:p.Ser651Ala
123313	SNV	1	G	A		Homozygous	18	18	100	0.433333		Gene: BcLF1, CDS: BcLF1	YP_401631.1:c.[1-42790G>A]; YP_401697.1:c.[1866C>T]
123376	SNV	1	G	A		Homozygous	21	21	100	0.5		Gene: BcLF1, CDS: BcLF1	YP_401631.1:c.[1-42727G>A]; YP_401697.1:c.[1803C>T]
123451	SNV	1	G	A		Homozygous	21	21	100	0.5		Gene: BcLF1, CDS: BcLF1	YP_401631.1:c.[1-42652G>A]; YP_401697.1:c.[1728C>T]
123472	SNV	1	A	G		Homozygous	20	20	100	0.5		Gene: BcLF1, CDS: BcLF1	YP_401631.1:c.[1-42631A>G]; YP_401697.1:c.[1707T>C]
124273	SNV	1	A	G		Homozygous	15	15	100	0.454545		Gene: BcLF1, CDS: BcLF1	YP_401631.1:c.[1-41830A>G]; YP_401697.1:c.[906T>C]
125560	SNV	1	C	T		Homozygous	16	16	100	0.464286		Gene: BcRF1, CDS: BcRF1	YP_401631.1:c.[1-40543C>T]; YP_401698.1:c.[384C>T]
125725	SNV	1	T	G		Homozygous	19	19	100	0.485714		Gene: BcRF1, CDS: BcRF1	YP_401631.1:c.[1-40378T>G]; YP_401698.1:c.[549T>G]
127036	SNV	1	G	T		Homozygous	18	18	100	0.483871		Gene: BcRF1, CDS: BcRF1	YP_401631.1:c.[1-39067G>T]; YP_401698.1:c.[1860G>T]
133224	SNV	1	G	A		Homozygous	20	20	100	0.457143		Gene: BXRF1, Gene: BVRF1, CDS: BXRF1, CDS: BVRF1	YP_401631.1:c.[1-32879G>A]; YP_401702.1:c.[654G>A]; YP_401703.1:c.[98G>A]	YP_401703.1:p.[Arg33His]
134173	SNV	1	G	T		Homozygous	16	16	100	0.464286		Gene: BXRF1, Gene: BVRF1, CDS: BVRF1	YP_401631.1:c.[1-31930G>T]; YP_401703.1:c.[1047G>T]
135577	SNV	1	C	A		Homozygous	16	16	100	0.444444		Gene: BVLF1, Gene: BVRF2, CDS: BVLF1	YP_401631.1:c.[1-30526C>A]; YP_401726.1:c.[51G>T]
137143	SNV	1	G	A		Homozygous	17	17	100	0.466667		Gene: BVRF2, Gene: BdRF1, CDS: BVRF2, CDS: BdRF1	YP_401631.1:c.[1-28960G>A]; YP_401704.1:c.[1506G>A]; YP_401705.1:c.[726G>A]
137347	SNV	1	G	A		Homozygous	16	17	94.1176	0.464286		Gene: BVRF2, Gene: BdRF1, CDS: BVRF2, CDS: BdRF1	YP_401631.1:c.[1-28756G>A]; YP_401704.1:c.[1710G>A]; YP_401705.1:c.[930G>A]
137799	SNV	1	G	C		Homozygous	17	17	100	0.451613		Gene: BILF2, CDS: BILF2	YP_401631.1:c.[1-28304G>C]; YP_401706.1:c.[438C>G]
138283	SNV	1	T	C		Homozygous	21	22	95.4545	0.487179			YP_401631.1:c.1-27820T>C
138723	SNV	1	T	C		Homozygous	15	15	100	0.464286		Gene: RPMS1	YP_401631.1:c.1-27380T>C
138876	Deletion	1	C	-		Homozygous	18	18	100	0.5		Gene: RPMS1	YP_401631.1:c.1-27227delC
139441	SNV	1	A	G		Homozygous	15	15	100	0.481481		Gene: RPMS1	YP_401631.1:c.1-26662A>G
144355	SNV	1	G	T		Homozygous	16	16	100	0.428571		Gene: RPMS1, Replication origin: region containing oriLyt,_core lytic cycle origin of DNA replication, Misc. feature: B95-8 deletion restored from Raji	YP_401631.1:c.1-21748G>T
144565	SNV	1	G	T		Homozygous	18	18	100	0.5		Gene: RPMS1, Misc. feature: B95-8 deletion restored from Raji	YP_401631.1:c.1-21538G>T
144649	SNV	1	C	T		Homozygous	18	18	100	0.5		Gene: RPMS1, Misc. feature: B95-8 deletion restored from Raji	YP_401631.1:c.1-21454C>T
144655	SNV	1	G	A		Homozygous	18	18	100	0.5		Gene: RPMS1, Misc. feature: B95-8 deletion restored from Raji	YP_401631.1:c.1-21448G>A
146052	Deletion	1	A	-		Homozygous	19	19	100	0.473684		Gene: RPMS1, Misc. feature: B95-8 deletion restored from Raji	YP_401631.1:c.1-20051delA
146166	Deletion	1	T	-		Homozygous	16	16	100	0.3125		Gene: RPMS1, Misc. feature: B95-8 deletion restored from Raji	YP_401631.1:c.1-19937delT
148484	SNV	1	T	C		Homozygous	21	22	95.4545	0.472222		Gene: RPMS1, Misc. feature: B95-8 deletion restored from Raji	YP_401631.1:c.1-17619T>C
151110	SNV	1	G	A		Homozygous	15	15	100	0.464286		Gene: RPMS1, Gene: BILF1, Gene: LF1, CDS: LF1, Misc. feature: B95-8 deletion restored from Raji	YP_401631.1:c.[1-14993G>A]; YP_401709.1:c.[585C>T]; YP_401710.1:c.[26+762G>A]
151701	SNV	1	A	G		Homozygous	16	16	100	0.483871		Gene: RPMS1, Gene: BILF1, Gene: BALF5	YP_401631.1:c.[1-14402A>G]; YP_401710.1:c.[26+1353A>G]
152024	SNV	1	A	G		Homozygous	18	18	100	0.484848		Gene: RPMS1, Gene: BILF1, Gene: BALF5, CDS: BILF1	YP_401631.1:c.[1-14079A>G]; YP_401710.1:c.[26+1676A>G]; YP_401711.1:c.[618T>C]
152245	SNV	1	T	G		Homozygous	19	19	100	0.451613		Gene: RPMS1, Gene: BILF1, Gene: BALF5, CDS: BILF1	YP_401631.1:c.[1-13858T>G]; YP_401710.1:c.[26+1897T>G]; YP_401711.1:c.[397A>C]
152612	SNV	1	G	A		Homozygous	23	23	100	0.447368		Gene: RPMS1, Gene: BILF1, Gene: BALF5, CDS: BILF1	YP_401631.1:c.[1-13491G>A]; YP_401710.1:c.[26+2264G>A]; YP_401711.1:c.[30C>T]
153939	SNV	1	G	T		Homozygous	17	17	100	0.483871		Gene: RPMS1, Gene: BALF5, CDS: BALF5	YP_401631.1:c.[1-12164G>T]; YP_401710.1:c.[27-1328G>T]; YP_401712.1:c.[2350C>A]
153961	SNV	1	A	C		Homozygous	19	19	100	0.5		Gene: RPMS1, Gene: BALF5, CDS: BALF5	YP_401631.1:c.[1-12142A>C]; YP_401710.1:c.[27-1306A>C]; YP_401712.1:c.[2328T>G]	YP_401712.1:p.Asp776Glu
154021	SNV	1	C	T		Homozygous	19	19	100	0.485714		Gene: RPMS1, Gene: BALF5, CDS: BALF5	YP_401631.1:c.[1-12082C>T]; YP_401710.1:c.[27-1246C>T]; YP_401712.1:c.[2268G>A]
154082	SNV	1	G	C		Homozygous	18	18	100	0.5		Gene: RPMS1, Gene: BALF5, CDS: BALF5	YP_401631.1:c.[1-12021G>C]; YP_401710.1:c.[27-1185G>C]; YP_401712.1:c.[2207C>G]	YP_401712.1:p.Ser736Cys
154204	SNV	1	G	A		Homozygous	15	16	93.75	0.461538		Gene: RPMS1, Gene: BALF5, CDS: BALF5	YP_401631.1:c.[1-11899G>A]; YP_401710.1:c.[27-1063G>A]; YP_401712.1:c.[2085C>T]
154387	SNV	1	T	C		Homozygous	16	17	94.1176	0.482759		Gene: RPMS1, Gene: BALF5, CDS: BALF5	YP_401631.1:c.[1-11716T>C]; YP_401710.1:c.[27-880T>C]; YP_401712.1:c.[1902A>G]
154408	SNV	1	C	T		Homozygous	18	18	100	0.482759		Gene: RPMS1, Gene: BALF5, CDS: BALF5	YP_401631.1:c.[1-11695C>T]; YP_401710.1:c.[27-859C>T]; YP_401712.1:c.[1881G>A]
155716	SNV	1	G	A		Homozygous	25	25	100	0.5		Gene: RPMS1, Gene: BALF5, Gene: A73, CDS: BALF5, mRNA: RPMS1, mRNA: A73	YP_401631.1:c.[1-10387G>A]; YP_401712.1:c.[573C>T]
156696	SNV	1	A	C		Homozygous	18	18	100	0.485714		Gene: RPMS1, Gene: A73, Gene: BALF3, Gene: BALF4, CDS: BALF4, CDS: A73, mRNA: RPMS1, mRNA: A73	YP_401631.1:c.[1-9407A>C]; YP_401713.1:c.[2169T>G]; YP_401714.1:c.[45A>C]
156798	SNV	1	G	A		Homozygous	17	17	100	0.483871		Gene: RPMS1, Gene: A73, Gene: BALF3, Gene: BALF4, CDS: BALF4	YP_401631.1:c.[1-9305G>A]; YP_401713.1:c.[2067C>T]; YP_401714.1:c.[87-48G>A]
156810	SNV	1	T	G		Homozygous	17	17	100	0.5		Gene: RPMS1, Gene: A73, Gene: BALF3, Gene: BALF4, CDS: BALF4	YP_401631.1:c.[1-9293T>G]; YP_401713.1:c.[2055A>C]; YP_401714.1:c.[87-36T>G]
157535	SNV	1	T	C		Homozygous	15	15	100	0.5		Gene: RPMS1, Gene: A73, Gene: BALF3, Gene: BALF4, CDS: BALF4	YP_401631.1:c.[1-8568T>C]; YP_401713.1:c.[1330A>G]; YP_401714.1:c.[169+607T>C]	YP_401713.1:p.Thr444Ala
158211	SNV	1	G	T		Homozygous	15	15	100	0.5		Gene: RPMS1, Gene: A73, Gene: BALF3, Gene: BALF4, CDS: BALF4	YP_401631.1:c.[1-7892G>T]; YP_401713.1:c.[654C>A]; YP_401714.1:c.[170-414G>T]
159560	Deletion	1	G	-		Homozygous	97	128	75.7812	0.443299		Gene: RPMS1, Gene: A73, Gene: BALF3, Gene: BARF0, CDS: BALF3, CDS: BARF0, mRNA: RPMS1	YP_401631.1:c.[1-6543delG]; YP_401714.1:c.[297-221delG]; YP_401715.1:c.[1349delC]; YP_401716.1:c.[440delG]	YP_401715.1:p.[Ala450fs]; YP_401716.1:p.[Arg147fs]
159567	SNV	1	A	T		Homozygous	95	122	77.8689	0.497354		Gene: RPMS1, Gene: A73, Gene: BALF3, Gene: BARF0, CDS: BALF3, CDS: BARF0, mRNA: RPMS1	YP_401631.1:c.[1-6536A>T]; YP_401714.1:c.[297-214A>T]; YP_401715.1:c.[1342T>A]; YP_401716.1:c.[447A>T]	YP_401715.1:p.[Cys448Ser]
159571	SNV	1	C	G		Homozygous	94	122	77.0492	0.5		Gene: RPMS1, Gene: A73, Gene: BALF3, Gene: BARF0, CDS: BALF3, CDS: BARF0, mRNA: RPMS1	YP_401631.1:c.[1-6532C>G]; YP_401714.1:c.[297-210C>G]; YP_401715.1:c.[1338G>C]; YP_401716.1:c.[451C>G]	YP_401715.1:p.[Gln446His]; YP_401716.1:p.[Leu151Val]
162273	SNV	1	C	T		Homozygous	19	19	100	0.484848		Gene: BALF2, CDS: BALF2	YP_401631.1:c.[1-3830C>T]; YP_401717.1:c.[2040G>A]
162675	SNV	1	T	C		Homozygous	18	18	100	0.484848		Gene: BALF2, CDS: BALF2	YP_401631.1:c.[1-3428T>C]; YP_401717.1:c.[1638A>G]
162885	SNV	1	G	A		Homozygous	15	15	100	0.444444		Gene: BALF2, CDS: BALF2	YP_401631.1:c.[1-3218G>A]; YP_401717.1:c.[1428C>T]
165738	SNV	1	T	C		Homozygous	15	15	100	0.481481			YP_401631.1:c.1-365T>C
165870	SNV	1	T	G		Homozygous	15	15	100	0.478261			YP_401631.1:c.1-233T>G
165873	SNV	1	G	T	18	Homozygous	23	23	100	0.478261			YP_401631.1:c.1-230G>T
165874	SNV	1	A	T	18	Homozygous	23	23	100	0.478261			YP_401631.1:c.1-229A>T
165890	SNV	1	C	T		Homozygous	17	17	100	0.481481			YP_401631.1:c.1-213C>T
166910	SNV	1	C	T		Homozygous	20	20	100	0.470588		Gene: LMP-2A, Gene: LMP-1, Gene: BNLF2a, CDS: BNLF2a, mRNA: LMP-1	YP_401721.1:c.119G>A	YP_401721.1:p.Arg40Lys
167007	SNV	1	C	T		Homozygous	20	20	100	0.485714		Gene: LMP-2A, Gene: LMP-1, Gene: BNLF2a, CDS: BNLF2a, mRNA: LMP-1	YP_401721.1:c.22G>A	YP_401721.1:p.Ala8Thr
167137	SNV	1	G	A		Homozygous	24	24	100	0.475		Gene: LMP-2A, Gene: LMP-1, mRNA: LMP-1
167202	SNV	1	A	G	19	Homozygous	32	32	100	0.46875		Gene: LMP-2A, Gene: LMP-1, mRNA: LMP-1
167203	SNV	1	A	C	19	Homozygous	32	32	100	0.46875		Gene: LMP-2A, Gene: LMP-1, mRNA: LMP-1
167213	SNV	1	C	A		Homozygous	18	18	100	0.454545		Gene: LMP-2A, Gene: LMP-1, mRNA: LMP-1
167224	SNV	1	G	T		Homozygous	16	16	100	0.448276		Gene: LMP-2A, Gene: LMP-1, mRNA: LMP-1
167294	SNV	1	G	T		Homozygous	15	15	100	0.481481		Gene: LMP-2A, Gene: LMP-1, mRNA: LMP-1
167317	SNV	1	A	G		Homozygous	15	15	100	0.458333		Gene: LMP-2A, Gene: LMP-1, mRNA: LMP-1
167327	SNV	1	T	C		Homozygous	17	17	100	0.482759		Gene: LMP-2A, Gene: LMP-1, mRNA: LMP-1
167338	SNV	1	T	A		Homozygous	18	18	100	0.5		Gene: LMP-2A, Gene: LMP-1, mRNA: LMP-1
167377	SNV	1	T	C	20	Homozygous	25	25	100	0.48		Gene: LMP-2A, Gene: LMP-1, mRNA: LMP-1
167378	SNV	1	G	T	20	Homozygous	25	25	100	0.48		Gene: LMP-2A, Gene: LMP-1, mRNA: LMP-1
167392	SNV	1	G	C		Homozygous	16	16	100	0.444444		Gene: LMP-2A, Gene: LMP-1, mRNA: LMP-1
167412	SNV	1	G	T		Homozygous	18	18	100	0.451613		Gene: LMP-2A, Gene: LMP-1, mRNA: LMP-1
167470	SNV	1	T	C		Homozygous	16	16	100	0.5		Gene: LMP-2A, Gene: LMP-1, mRNA: LMP-1
167495	SNV	1	C	G	21	Homozygous	29	29	100	0.482759		Gene: LMP-2A, Gene: LMP-1, mRNA: LMP-1
167496	SNV	1	T	C	21	Homozygous	29	29	100	0.482759		Gene: LMP-2A, Gene: LMP-1, mRNA: LMP-1
167497	SNV	1	G	C	21	Homozygous	29	29	100	0.482759		Gene: LMP-2A, Gene: LMP-1, mRNA: LMP-1
167628	SNV	1	G	A		Homozygous	21	21	100	0.485714		Gene: LMP-2A, Gene: LMP-1, mRNA: LMP-1
167767	SNV	1	A	T		Homozygous	19	19	100	0.5		Gene: LMP-2A, Gene: LMP-1, CDS: LMP-1, mRNA: LMP-1	YP_401722.1:c.1096T>A	YP_401722.1:p.Ser366Thr
167795	SNV	1	A	G		Homozygous	22	22	100	0.5		Gene: LMP-2A, Gene: LMP-1, CDS: LMP-1, mRNA: LMP-1	YP_401722.1:c.1068T>C
167881	SNV	1	C	G		Homozygous	16	16	100	0.481481		Gene: LMP-2A, Gene: LMP-1, CDS: LMP-1, mRNA: LMP-1	YP_401722.1:c.982G>C	YP_401722.1:p.Glu328Gln
168954	SNV	1	G	C		Homozygous	15	15	100	0.481481		Gene: LMP-2A, Gene: LMP-1, CDS: LMP-1, mRNA: LMP-1	YP_401722.1:c.63C>G
171697	SNV	1	A	G	22	Homozygous	26	26	100	0.461538		Gene: LMP-2A, Gene: LMP-2B, Repeat region: TR, Repeat region: TR
171698	SNV	1	C	G	22	Homozygous	26	26	100	0.461538		Gene: LMP-2A, Gene: LMP-2B, Repeat region: TR, Repeat region: TR
